# Supplementary material for: ﻿Two new Cypridopsinae Kaufmann, 1900 (Crustacea, Ostracoda) from southern Africa
Source: Zookeys. 2021 Dec 9;1076:83–107. doi: 10.3897/zookeys.1076.76123 (PMC8677703; doi:10.3897/zookeys.1076.76123)
Supplement: XML Treatment for Potamocypris meissneri [file zookeys.1076.76123-treatment1.xml]

<!DOCTYPE tp:taxon-treatment
  PUBLIC "-//TaxonX//DTD Taxonomic Treatment Publishing DTD v0 20100105//EN" "tax-treatment-NSO.dtd">
<tp:taxon-treatment xmlns:tp="http://www.plazi.org/taxpub"><tp:treatment-meta><kwd-group><label>Taxon classification</label><kwd>
                <named-content content-type="kingdom">Animalia</named-content>
              </kwd><kwd>
                <named-content content-type="order">Podocopida</named-content>
              </kwd><kwd>
                <named-content content-type="family">Cyprididae</named-content>
              </kwd></kwd-group><mixed-citation publication-type="journal"><person-group><name><surname>Szwarc</surname><given-names>Agata</given-names></name><name><surname>Martens</surname><given-names>Koen</given-names></name><name><surname>Namiotko</surname><given-names>Tadeusz</given-names></name></person-group><article-title>﻿Two new <tp:taxon-name>Cypridopsinae</tp:taxon-name> Kaufmann, 1900 (<tp:taxon-name><tp:taxon-name-part taxon-name-part-type="subphylum">Crustacea</tp:taxon-name-part></tp:taxon-name>, <tp:taxon-name><tp:taxon-name-part taxon-name-part-type="class">Ostracoda</tp:taxon-name-part></tp:taxon-name>) from southern Africa</article-title><source>Zookeys</source><day>09</day><month>12</month><year>2021</year><volume>1076</volume><fpage>83</fpage><lpage>107</lpage><pub-id pub-id-type="doi">10.3897/zookeys.1076.76123</pub-id></mixed-citation></tp:treatment-meta><tp:nomenclature><label>﻿</label><tp:taxon-name>
              <object-id xmlns:xlink="http://www.w3.org/1999/xlink" content-type="arpha" xlink:type="simple">76208F96-DF78-557C-BEF7-6296826C63AF</object-id>
              <tp:taxon-name-part taxon-name-part-type="genus" reg="Potamocypris">Potamocypris</tp:taxon-name-part>
              <tp:taxon-name-part taxon-name-part-type="species" reg="meissneri">meissneri</tp:taxon-name-part>
              <object-id xmlns:xlink="http://www.w3.org/1999/xlink" content-type="zoobank" xlink:type="simple">http://zoobank.org/03D4496-F0A1-4C66-B481-BFDE1F939B4D</object-id>
            </tp:taxon-name><tp:taxon-status xmlns:xlink="http://www.w3.org/1999/xlink" xlink:type="simple">sp. nov.</tp:taxon-status><xref ref-type="fig" rid="F2">Figures 2</xref><xref ref-type="fig" rid="F3">, 3</xref><xref ref-type="fig" rid="F4">, 4</xref></tp:nomenclature><tp:treatment-sec sec-type="material" id="SECID0E3JAE"><title>Material examined.</title><p><bold>Type locality</bold>: South Africa, North-West Province, small temporary open pan (SA-9) near the village of Ganalaagte (Fig. <xref ref-type="fig" rid="F1">1</xref>, Suppl. material <xref ref-type="supplementary-material" rid="S1">1</xref>: Fig. <xref ref-type="fig" rid="F1">1A</xref>); <named-content xmlns:xlink="http://www.w3.org/1999/xlink" content-type="dwc:verbatimCoordinates" xlink:type="simple"><named-content content-type="geo-json" specific-use="{&#34;type&#34;:&#34;Point&#34;,&#34;coordinates&#34;:[25.538611,-26.445833]}" id="NCID0ETKAE" xlink:type="simple">26°26'45"S, 25°32'19"E</named-content></named-content>, elevation 1380 m a.s.l.; 1 Apr. 2011; T. Namiotko leg.</p><p><bold><italic>Holotype</italic></bold>: • 1 ♀ (adult); dissected female stored on a permanent microscopic slide and valves stored dry on a micropalaeontological slide (<named-content xmlns:xlink="http://www.w3.org/1999/xlink" content-type="dwc:institutional_code" xlink:type="simple">RBINS</named-content> INV.159058). <bold><italic>Paratypes</italic></bold>: South Africa • 2 ♀♀ (adults); same collection data as for holotype (<abbrev xmlns:xlink="http://www.w3.org/1999/xlink" content-type="institution" xlink:title="Laboratory of Biosystematics and Ecology of Aquatic Invertebrates, Department of Evolutionary Genetics and Biosystematics, University of Gdansk" id="ABBRID0EHLAE" xlink:type="simple">OC-UG</abbrev> 110401-9A2L and <abbrev xmlns:xlink="http://www.w3.org/1999/xlink" content-type="institution" xlink:title="Laboratory of Biosystematics and Ecology of Aquatic Invertebrates, Department of Evolutionary Genetics and Biosystematics, University of Gdansk" id="ABBRID0EMLAE" xlink:type="simple">OC-UG</abbrev> 110401-9A3L) • 136 ♀♀ (adults), 78 juv.; same collection data as for holotype: 115 ♀♀ and 78 juv. preserved in 96% ethanol; 16 ♀♀ stored as the holotype; 5 ♀♀ stored with carapaces stored on micropalaeontological slides (<named-content xmlns:xlink="http://www.w3.org/1999/xlink" content-type="dwc:institutional_code" xlink:type="simple">RBINS</named-content> INV.159059–INV.159063); repositories: <named-content xmlns:xlink="http://www.w3.org/1999/xlink" content-type="dwc:institutional_code" xlink:type="simple">RBINS</named-content> and <abbrev xmlns:xlink="http://www.w3.org/1999/xlink" content-type="institution" xlink:title="Laboratory of Biosystematics and Ecology of Aquatic Invertebrates, Department of Evolutionary Genetics and Biosystematics, University of Gdansk" id="ABBRID0E2LAE" xlink:type="simple">OC-UG</abbrev>. <bold>Accompanying ostracod fauna</bold>: <tp:taxon-name><tp:taxon-name-part taxon-name-part-type="genus" reg="Hemicypris">Hemicypris</tp:taxon-name-part><tp:taxon-name-part taxon-name-part-type="uncertainty-rank">cf.</tp:taxon-name-part><tp:taxon-name-part taxon-name-part-type="species" reg="inversa">inversa</tp:taxon-name-part></tp:taxon-name> (Daday, 1913); <tp:taxon-name><tp:taxon-name-part taxon-name-part-type="genus" reg="Limnocythere">Limnocythere</tp:taxon-name-part><tp:taxon-name-part taxon-name-part-type="uncertainty-rank">cf.</tp:taxon-name-part><tp:taxon-name-part taxon-name-part-type="species" reg="stationis">stationis</tp:taxon-name-part></tp:taxon-name> Vávra, 1891.</p></tp:treatment-sec><tp:treatment-sec sec-type="etymology" id="SECID0E3MAE"><title>Etymology.</title><p>This species is named after Dr Włodzimierz Meissner, Professor of ornithology at the University of Gdansk, Poland, a long-standing friend of TN who provided unrelenting support in the collection of ostracods from all over the world and who has encouraged and helped TN to join various scientific expeditions for collecting ostracods.</p></tp:treatment-sec><tp:treatment-sec sec-type="diagnosis" id="SECID0EBNAE"><title>Diagnosis.</title><p>Carapace in lateral view somewhat ovoid, broadly rounded dorsally, with both extremities more or less equally rounded, ventral margin weakly concave, and maximum height situated at mid-length. Valves distinctly asymmetrical, with <abbrev xmlns:xlink="http://www.w3.org/1999/xlink" xlink:title="left valve" id="ABBRID0EHNAE" xlink:type="simple">LV</abbrev> overlapping <abbrev xmlns:xlink="http://www.w3.org/1999/xlink" xlink:title="right valve" id="ABBRID0ELNAE" xlink:type="simple">RV</abbrev> anteriorly and posteriorly, <abbrev xmlns:xlink="http://www.w3.org/1999/xlink" xlink:title="right valve" id="ABBRID0EPNAE" xlink:type="simple">RV</abbrev> overlapping <abbrev xmlns:xlink="http://www.w3.org/1999/xlink" xlink:title="left valve" id="ABBRID0ETNAE" xlink:type="simple">LV</abbrev> dorsally and ventrally. Anterior and posterior margins on <abbrev xmlns:xlink="http://www.w3.org/1999/xlink" xlink:title="left valve" id="ABBRID0EXNAE" xlink:type="simple">LV</abbrev> with marginal flange, anterior one larger than posterior one. Carapace external surface hirsute, strongly ornamented with ridges, set with thickly rimmed pores with long sensilla. Antenna with long swimming setae. Terminal segment of maxillula palp spatulate with five claws. <abbrev xmlns:xlink="http://www.w3.org/1999/xlink" xlink:title="first thoracopod" id="ABBRID0E2NAE" xlink:type="simple">T1</abbrev> with two hirsute branchial rays. <abbrev xmlns:xlink="http://www.w3.org/1999/xlink" xlink:title="caudal ramus" id="ABBRID0E6NAE" xlink:type="simple">CR</abbrev> of whip-like shape with elongated base, fused with distal long flagellum-like seta and set with additional short subapical seta.</p></tp:treatment-sec><tp:treatment-sec sec-type="description" id="SECID0EDOAE"><title>Description.</title><p><bold>Female.</bold><abbrev xmlns:xlink="http://www.w3.org/1999/xlink" xlink:title="carapace" id="ABBRID0ELOAE" xlink:type="simple">Cp</abbrev> in lateral view (Fig. <xref ref-type="fig" rid="F2">2A, B</xref>) with posterior extremity more broadly rounded than anterior one, dorsal margin broadly rounded, ventral margin weakly concave, almost straight. Maximum height situated at mid-length. Valves distinctly asymmetrical, with <abbrev xmlns:xlink="http://www.w3.org/1999/xlink" xlink:title="left valve" id="ABBRID0ETOAE" xlink:type="simple">LV</abbrev> overlapping <abbrev xmlns:xlink="http://www.w3.org/1999/xlink" xlink:title="right valve" id="ABBRID0EXOAE" xlink:type="simple">RV</abbrev> along anterior and posterior margins with flanges (Fig. <xref ref-type="fig" rid="F2">2E, G</xref>). Carapace of hirsute appearance with reticulate external surface bearing numerous thickly rimmed normal pores with long sensilla (Fig. <xref ref-type="fig" rid="F2">2F</xref>). <abbrev xmlns:xlink="http://www.w3.org/1999/xlink" xlink:title="carapace" id="ABBRID0EDPAE" xlink:type="simple">Cp</abbrev> in dorsal (Fig. <xref ref-type="fig" rid="F2">2C</xref>) and ventral view (Fig. <xref ref-type="fig" rid="F2">2D</xref>) with posterior extremity slightly rounded, anterior extremity more pointed. Greatest width situated slightly behind mid-length. <abbrev xmlns:xlink="http://www.w3.org/1999/xlink" xlink:title="right valve" id="ABBRID0EPPAE" xlink:type="simple">RV</abbrev> slightly overlapping <abbrev xmlns:xlink="http://www.w3.org/1999/xlink" xlink:title="left valve" id="ABBRID0ETPAE" xlink:type="simple">LV</abbrev> dorsally and ventrally. <abbrev xmlns:xlink="http://www.w3.org/1999/xlink" xlink:title="left valve" id="ABBRID0EXPAE" xlink:type="simple">LV</abbrev> in internal view (Fig. <xref ref-type="fig" rid="F2">2H</xref>) subtriangular, with greatest height situated in front of mid-length, posterior part of dorsal margin straight and sloping towards the posterior side; anterior margin rounded, posterior margin almost straight, ventral margin slightly sinuous at mid-length. Anterior and posterior margins with marginal flanges, extending beyond inwardly displayed selvage along anterior and posterior margins, but peripheral along ventral margin (Fig. <xref ref-type="fig" rid="F2">2H, J–K</xref>). Flanges particularly expanded in the lower two-thirds of the anterior and posterior margins, with <abbrev xmlns:xlink="http://www.w3.org/1999/xlink" xlink:title="left valve" id="ABBRID0EDQAE" xlink:type="simple">LV</abbrev> overlapping <abbrev xmlns:xlink="http://www.w3.org/1999/xlink" xlink:title="right valve" id="ABBRID0EHQAE" xlink:type="simple">RV</abbrev> (Fig. <xref ref-type="fig" rid="F2">2A</xref>). Anterior and posterior calcified inner lamella narrow with one inner list, the latter not reaching halfway posterior margin. <abbrev xmlns:xlink="http://www.w3.org/1999/xlink" xlink:title="right valve" id="ABBRID0EPQAE" xlink:type="simple">RV</abbrev> in internal view (Fig. <xref ref-type="fig" rid="F2">2I</xref>) ovoid, with maximum height situated in front of mid-length, anterior margin rounded, posterior margin less so. Anterior calcified inner lamella wide without inner list, but with submarginal peripheral selvage.</p><fig id="F2" position="float" orientation="portrait"><object-id xmlns:xlink="http://www.w3.org/1999/xlink" content-type="doi" xlink:type="simple">10.3897/zookeys.1076.76123.figure2</object-id><object-id xmlns:xlink="http://www.w3.org/1999/xlink" content-type="arpha" xlink:type="simple">D147D325-4B17-5B97-B8F1-9BE8BDB6585B</object-id><label>Figure 2.</label><caption><p>Carapace and valves of <italic><tp:taxon-name><tp:taxon-name-part taxon-name-part-type="genus" reg="Potamocypris">Potamocypris</tp:taxon-name-part><tp:taxon-name-part taxon-name-part-type="species" reg="meissneri">meissneri</tp:taxon-name-part></tp:taxon-name></italic> sp. nov. ♀ <bold>A</bold><named-content xmlns:xlink="http://www.w3.org/1999/xlink" content-type="dwc:institutional_code" xlink:type="simple">RBINS</named-content> INV.159060 <bold>B</bold><named-content xmlns:xlink="http://www.w3.org/1999/xlink" content-type="dwc:institutional_code" xlink:type="simple">RBINS</named-content> INV.159062 <bold>C</bold><named-content xmlns:xlink="http://www.w3.org/1999/xlink" content-type="dwc:institutional_code" xlink:type="simple">RBINS</named-content> INV.159061 <bold>D</bold><named-content xmlns:xlink="http://www.w3.org/1999/xlink" content-type="dwc:institutional_code" xlink:type="simple">RBINS</named-content> INV.159063 <bold>E–G</bold><named-content xmlns:xlink="http://www.w3.org/1999/xlink" content-type="dwc:institutional_code" xlink:type="simple">RBINS</named-content> INV.159060 <bold>H–K</bold><named-content xmlns:xlink="http://www.w3.org/1999/xlink" content-type="dwc:institutional_code" xlink:type="simple">RBINS</named-content> INV.159059. <bold>A</bold> carapace right view <bold>B</bold> carapace left view <bold>C</bold> carapace dorsal view <bold>D</bold> carapace ventral view <bold>E</bold> carapace right view of posterior end, detail of A <bold>F</bold> detail of external surface of A <bold>G</bold> carapace right view of anterior end, detail of A <bold>H</bold> left valve internal view <bold>I</bold> right valve internal view <bold>J</bold> left valve internal view of posterior part, detail of H <bold>K</bold> left valve internal view of anterior part, detail of H. Scale bars: 400 μm (<bold>A–D, H, I</bold>); 200 μm (<bold>E, G, J, K</bold>); 50 μm (<bold>F</bold>); arrows indicate anterior end.</p></caption><graphic xmlns:xlink="http://www.w3.org/1999/xlink" xlink:href="zookeys-1076-083-g002.jpg" position="float" orientation="portrait" xlink:type="simple" id="oo_621020.jpg"><uri content-type="original_file" xlink:type="simple">https://binary.pensoft.net/fig/621020</uri></graphic></fig><p><abbrev xmlns:xlink="http://www.w3.org/1999/xlink" xlink:title="first antenna" id="ABBRID0EXTAE" xlink:type="simple">A1</abbrev> (Fig. <xref ref-type="fig" rid="F3">3B</xref>) 7-segmented. First segment with one short subapical dorsal seta (not reaching tip of segment) and two long ventral setae. Second segment subquadrate with one short antero-dorsal seta. Rome organ not seen. Third segment ~ 2× as long as wide, with two setae, one short antero-dorsal (reaching tip of next segment) and one very short antero-ventral seta. Fourth segment with two long antero-dorsal setae and one short antero-ventral seta (reaching 1/3 of next segment). Fifth segment bearing two long antero-dorsal setae and two ventral setae, one long and one of medium length (reaching beyond tip of terminal segment). Penultimate segment with four long apical setae. Terminal segment distally with three (two long and one medium-length) setae and an aesthetasc <abbrev xmlns:xlink="http://www.w3.org/1999/xlink" xlink:title="aesthetasc on the terminal podomere of A1" id="ABBRID0E6TAE" xlink:type="simple">ya</abbrev>, length of aesthetasc <abbrev xmlns:xlink="http://www.w3.org/1999/xlink" xlink:title="aesthetasc on the terminal podomere of A1" id="ABBRID0EDUAE" xlink:type="simple">ya</abbrev> ~ 5/6 of that of medium seta.</p><fig id="F3" position="float" orientation="portrait"><object-id xmlns:xlink="http://www.w3.org/1999/xlink" content-type="doi" xlink:type="simple">10.3897/zookeys.1076.76123.figure3</object-id><object-id xmlns:xlink="http://www.w3.org/1999/xlink" content-type="arpha" xlink:type="simple">0C1CD634-9625-5125-AB32-E68CC04BE95F</object-id><label>Figure 3.</label><caption><p>Limbs of <italic><tp:taxon-name><tp:taxon-name-part taxon-name-part-type="genus" reg="Potamocypris">Potamocypris</tp:taxon-name-part><tp:taxon-name-part taxon-name-part-type="species" reg="meissneri">meissneri</tp:taxon-name-part></tp:taxon-name></italic> sp. nov. ♀. Holotype (<abbrev xmlns:xlink="http://www.w3.org/1999/xlink" content-type="institution" xlink:title="Laboratory of Biosystematics and Ecology of Aquatic Invertebrates, Department of Evolutionary Genetics and Biosystematics, University of Gdansk" id="ABBRID0E1UAE" xlink:type="simple">OC-UG</abbrev> 110401-9A1L) <bold>A</bold> second antenna <bold>B</bold> first antenna <bold>C</bold> mandibular palp <bold>D</bold> mandibular coxa. Scale bars: 100 μm. Abbreviation: ns = natatory setae.</p></caption><graphic xmlns:xlink="http://www.w3.org/1999/xlink" xlink:href="zookeys-1076-083-g003.jpg" position="float" orientation="portrait" xlink:type="simple" id="oo_621021.jpg"><uri content-type="original_file" xlink:type="simple">https://binary.pensoft.net/fig/621021</uri></graphic></fig><p>Chaetotaxic formula: I: A-1s, P-2l / II: A-1s / III: A-1s, P-1s / IV: A-2l, P-1s / V: A-2l, P-1l-1m / VI: A-4l / VII: D: 2l-1m-<abbrev xmlns:xlink="http://www.w3.org/1999/xlink" xlink:title="aesthetasc on the terminal podomere of A1" id="ABBRID0EOVAE" xlink:type="simple">ya</abbrev>.</p><p><abbrev xmlns:xlink="http://www.w3.org/1999/xlink" xlink:title="second antenna" id="ABBRID0EUVAE" xlink:type="simple">A2</abbrev> (Fig. <xref ref-type="fig" rid="F3">3A</xref>) with protopodite, exopodite and 3-segmented endopodite. Basal segment of protopodite with two short ventro-apical setae. Second segment of protopodite with one long apical seta, reaching beyond first endopodal segment. Exopodite reduced to a small plate with three setae, two short and one long, the latter reaching halfway second endopodal segment. Endopodite 3-segmented. First endopodal segment with one long ventro-apical seta, extending beyond tip of terminal segment and one aesthetasc Y of medium length, divided in three parts, distal sensorial part with conspicuously sunken appearance; antero-dorsal with five long natatory setae (reaching tips of terminal claws) and one shorter (6<sup>th</sup>) seta reaching half of next segment. Second endopodal segment undivided, with two subequal medio-dorsal setae and four medio-ventral setae (<abbrev xmlns:xlink="http://www.w3.org/1999/xlink" xlink:title="internal setae on EII of A2" id="ABBRID0E5VAE" xlink:type="simple">t1</abbrev>-t4), two long, one medium and one short; distally with three z-setae, <abbrev xmlns:xlink="http://www.w3.org/1999/xlink" xlink:title="external setae (or claws) on EIII of A2" id="ABBRID0ECWAE" xlink:type="simple">z1</abbrev> and <abbrev xmlns:xlink="http://www.w3.org/1999/xlink" xlink:title="external setae (or claws) on EIII of A2" id="ABBRID0EGWAE" xlink:type="simple">z3</abbrev> long, <abbrev xmlns:xlink="http://www.w3.org/1999/xlink" xlink:title="external setae (or claws) on EIII of A2" id="ABBRID0EKWAE" xlink:type="simple">z2</abbrev> ~ 1/2 the length of <abbrev xmlns:xlink="http://www.w3.org/1999/xlink" xlink:title="external setae (or claws) on EIII of A2" id="ABBRID0EOWAE" xlink:type="simple">z1</abbrev> and <abbrev xmlns:xlink="http://www.w3.org/1999/xlink" xlink:title="external setae (or claws) on EIII of A2" id="ABBRID0ESWAE" xlink:type="simple">z3</abbrev>, and three long serrated G-claws: <abbrev xmlns:xlink="http://www.w3.org/1999/xlink" xlink:title="anterior and internal claws (or setae) on EIII of A2" id="ABBRID0EWWAE" xlink:type="simple">G1</abbrev> thick and apically strongly serrated, <abbrev xmlns:xlink="http://www.w3.org/1999/xlink" xlink:title="anterior and internal claws (or setae) on EIII of A2" id="ABBRID0E1WAE" xlink:type="simple">G2</abbrev> and <abbrev xmlns:xlink="http://www.w3.org/1999/xlink" xlink:title="anterior and internal claws (or setae) on EIII of A2" id="ABBRID0E5WAE" xlink:type="simple">G3</abbrev> more slender. Terminal endopodal segment subquadrate, with a long serrated claw <abbrev xmlns:xlink="http://www.w3.org/1999/xlink" xlink:title="major claw on EIV of A2" id="ABBRID0ECXAE" xlink:type="simple">GM</abbrev>, a shorter (~ 2/3 length of <abbrev xmlns:xlink="http://www.w3.org/1999/xlink" xlink:title="major claw on EIV of A2" id="ABBRID0EGXAE" xlink:type="simple">GM</abbrev>) smooth claw Gm and an aesthetasc <abbrev xmlns:xlink="http://www.w3.org/1999/xlink" xlink:title="aesthetascs on EII, EIII and EIV of A2 respectively" id="ABBRID0EKXAE" xlink:type="simple">y3</abbrev> fused with slightly longer accompanying seta. Aesthetascs <abbrev xmlns:xlink="http://www.w3.org/1999/xlink" xlink:title="aesthetascs on EII, EIII and EIV of A2 respectively" id="ABBRID0EOXAE" xlink:type="simple">y1</abbrev>, <abbrev xmlns:xlink="http://www.w3.org/1999/xlink" xlink:title="aesthetascs on EII, EIII and EIV of A2 respectively" id="ABBRID0ESXAE" xlink:type="simple">y2</abbrev> and seta g not seen, the latter almost certainly absent as typical of the subfamily.</p><p>Chaetotaxic formula: <abbrev xmlns:xlink="http://www.w3.org/1999/xlink" xlink:title="protopod" id="ABBRID0EYXAE" xlink:type="simple">Pr</abbrev>: 1l / <abbrev xmlns:xlink="http://www.w3.org/1999/xlink" xlink:title="exopod" id="ABBRID0E3XAE" xlink:type="simple">Exo</abbrev>: 1l-2s / <abbrev xmlns:xlink="http://www.w3.org/1999/xlink" xlink:title="1st to 4th podomeres of E" id="ABBRID0EAYAE" xlink:type="simple">EI</abbrev>: A-5l-1m, P: Y-1l / EII+III: A-2m, P-1m(<abbrev xmlns:xlink="http://www.w3.org/1999/xlink" xlink:title="internal setae on EII of A2" id="ABBRID0EEYAE" xlink:type="simple">t1</abbrev>)-2l(t2,3)-1s(t4), D-2l(<abbrev xmlns:xlink="http://www.w3.org/1999/xlink" xlink:title="external setae (or claws) on EIII of A2" id="ABBRID0EIYAE" xlink:type="simple">z1</abbrev>,<abbrev xmlns:xlink="http://www.w3.org/1999/xlink" xlink:title="external setae (or claws) on EIII of A2" id="ABBRID0EMYAE" xlink:type="simple">z3</abbrev>)-1m(<abbrev xmlns:xlink="http://www.w3.org/1999/xlink" xlink:title="external setae (or claws) on EIII of A2" id="ABBRID0EQYAE" xlink:type="simple">z2</abbrev>)-3l(<abbrev xmlns:xlink="http://www.w3.org/1999/xlink" xlink:title="anterior and internal claws (or setae) on EIII of A2" id="ABBRID0EUYAE" xlink:type="simple">G1</abbrev>,2,3: <abbrev xmlns:xlink="http://www.w3.org/1999/xlink" xlink:title="serrated" id="ABBRID0EYYAE" xlink:type="simple">ser</abbrev>) / <abbrev xmlns:xlink="http://www.w3.org/1999/xlink" xlink:title="1st to 4th podomeres of E" id="ABBRID0E3YAE" xlink:type="simple">EIV</abbrev>: 1l(<abbrev xmlns:xlink="http://www.w3.org/1999/xlink" xlink:title="major claw on EIV of A2" id="ABBRID0EAZAE" xlink:type="simple">GM</abbrev>: <abbrev xmlns:xlink="http://www.w3.org/1999/xlink" xlink:title="serrated" id="ABBRID0EEZAE" xlink:type="simple">ser</abbrev>)-1m(Gm)-<abbrev xmlns:xlink="http://www.w3.org/1999/xlink" xlink:title="aesthetascs on EII, EIII and EIV of A2 respectively" id="ABBRID0EIZAE" xlink:type="simple">y3</abbrev>–1m</p><p><abbrev xmlns:xlink="http://www.w3.org/1999/xlink" xlink:title="mandibula" id="ABBRID0EOZAE" xlink:type="simple">Md</abbrev> with sclerotised coxa (Fig. <xref ref-type="fig" rid="F3">3D</xref>) and 4-segmented palp (Fig. <xref ref-type="fig" rid="F3">3C</xref>). First palp-segment ventro-apically with two long plumed setae (<abbrev xmlns:xlink="http://www.w3.org/1999/xlink" xlink:title="plumed setae on 1st podomere of Md palp" id="ABBRID0E1ZAE" xlink:type="simple">S1</abbrev> and <abbrev xmlns:xlink="http://www.w3.org/1999/xlink" xlink:title="plumed setae on 1st podomere of Md palp" id="ABBRID0E5ZAE" xlink:type="simple">S2</abbrev>), one long slender and smooth seta and a short but stout, smooth α-seta. Second segment antero-dorsally with two long slender and smooth setae and one thick plumed seta; ventrally with three unequally long smooth setae, one long hirsute seta and a stout and hirsute β-seta. Third segment antero-ventrally with one long hirsute seta and one short smooth seta; medio-dorsally with four setae, two reaching tip of terminal segment, and two longer setae, one of these smooth γ-seta; antero-dorsally with four setae reaching beyond tips of terminal segment. Terminal segment with four claws, two ~ 3× as long as length of terminal segment, one of these serrated, and two shorter claws. <abbrev xmlns:xlink="http://www.w3.org/1999/xlink" xlink:title="mandibula" id="ABBRID0EC1AE" xlink:type="simple">Md</abbrev> coxa typically elongated, distally with rows of teeth and small setae, and with one short smooth seta situated near the insertion place of the palp.</p><p>Chaetotaxic formula: Palp: I: In-1s(alfa)-1l-2l(<abbrev xmlns:xlink="http://www.w3.org/1999/xlink" xlink:title="plumed setae on 1st podomere of Md palp" id="ABBRID0EI1AE" xlink:type="simple">S1</abbrev>,<abbrev xmlns:xlink="http://www.w3.org/1999/xlink" xlink:title="plumed setae on 1st podomere of Md palp" id="ABBRID0EM1AE" xlink:type="simple">S2</abbrev>: <abbrev xmlns:xlink="http://www.w3.org/1999/xlink" xlink:title="plumed" id="ABBRID0EQ1AE" xlink:type="simple">pl</abbrev>) / II: In-1s(beta: <abbrev xmlns:xlink="http://www.w3.org/1999/xlink" xlink:title="plumed" id="ABBRID0EU1AE" xlink:type="simple">pl</abbrev>)-1l(<abbrev xmlns:xlink="http://www.w3.org/1999/xlink" xlink:title="plumed" id="ABBRID0EY1AE" xlink:type="simple">pl</abbrev>)-2m-1l, <abbrev xmlns:xlink="http://www.w3.org/1999/xlink" xlink:title="exterior" id="ABBRID0E31AE" xlink:type="simple">Ex</abbrev>:1l(<abbrev xmlns:xlink="http://www.w3.org/1999/xlink" xlink:title="plumed" id="ABBRID0EA2AE" xlink:type="simple">pl</abbrev>)-2l / III: In-1l(<abbrev xmlns:xlink="http://www.w3.org/1999/xlink" xlink:title="plumed" id="ABBRID0EE2AE" xlink:type="simple">pl</abbrev>)-1s, D-3m-1m(gamma), <abbrev xmlns:xlink="http://www.w3.org/1999/xlink" xlink:title="exterior" id="ABBRID0EI2AE" xlink:type="simple">Ex</abbrev>-4m / IV: 2m-1l-1l(<abbrev xmlns:xlink="http://www.w3.org/1999/xlink" xlink:title="serrated" id="ABBRID0EM2AE" xlink:type="simple">ser</abbrev>)</p><p><abbrev xmlns:xlink="http://www.w3.org/1999/xlink" xlink:title="maxillula" id="ABBRID0ES2AE" xlink:type="simple">Mx1</abbrev> (Fig. <xref ref-type="fig" rid="F4">4B</xref>) with three endites (with chaetotaxy incompletely illustrated), a 2-segmented palp and a large respiratory plate (not illustrated). Third endite with two smooth teeth bristles (Zahnborsten). First palp-segment dorso-apically with four unequal setae; medio-dorsally with one long, subapical seta, reaching beyond tip of terminal segment. Second palp-segment spatulate, apically with four stout claws (~ 1.5× as long as terminal segment) and one shorter claw (~ 1/2 length of others).</p><fig id="F4" position="float" orientation="portrait"><object-id xmlns:xlink="http://www.w3.org/1999/xlink" content-type="doi" xlink:type="simple">10.3897/zookeys.1076.76123.figure4</object-id><object-id xmlns:xlink="http://www.w3.org/1999/xlink" content-type="arpha" xlink:type="simple">8476F1D8-8C6A-5264-BFB6-664F1B1F3044</object-id><label>Figure 4.</label><caption><p>Limbs of <italic><tp:taxon-name><tp:taxon-name-part taxon-name-part-type="genus" reg="Potamocypris">Potamocypris</tp:taxon-name-part><tp:taxon-name-part taxon-name-part-type="species" reg="meissneri">meissneri</tp:taxon-name-part></tp:taxon-name></italic> sp. nov. ♀ <bold>A, B, C</bold> holotype (<abbrev xmlns:xlink="http://www.w3.org/1999/xlink" content-type="institution" xlink:title="Laboratory of Biosystematics and Ecology of Aquatic Invertebrates, Department of Evolutionary Genetics and Biosystematics, University of Gdansk" id="ABBRID0EP3AE" xlink:type="simple">OC-UG</abbrev> 110401-9A1L) <bold>D</bold> paratype (<abbrev xmlns:xlink="http://www.w3.org/1999/xlink" content-type="institution" xlink:title="Laboratory of Biosystematics and Ecology of Aquatic Invertebrates, Department of Evolutionary Genetics and Biosystematics, University of Gdansk" id="ABBRID0EW3AE" xlink:type="simple">OC-UG</abbrev> 110401-9A3L) <bold>E</bold> paratype (<abbrev xmlns:xlink="http://www.w3.org/1999/xlink" content-type="institution" xlink:title="Laboratory of Biosystematics and Ecology of Aquatic Invertebrates, Department of Evolutionary Genetics and Biosystematics, University of Gdansk" id="ABBRID0E43AE" xlink:type="simple">OC-UG</abbrev> 110401-9A2L) <bold>A</bold> second thoracopod (walking leg) <bold>B</bold> maxillula <bold>C</bold> caudal ramus <bold>D</bold> first thoracopod (maxilliped) <bold>E</bold> third thoracopod (cleaning leg). Scale bars: 100 μm.</p></caption><graphic xmlns:xlink="http://www.w3.org/1999/xlink" xlink:href="zookeys-1076-083-g004.jpg" position="float" orientation="portrait" xlink:type="simple" id="oo_621022.jpg"><uri content-type="original_file" xlink:type="simple">https://binary.pensoft.net/fig/621022</uri></graphic></fig><p>Chaetotaxic formula: Palp: I: <abbrev xmlns:xlink="http://www.w3.org/1999/xlink" xlink:title="exterior" id="ABBRID0ET4AE" xlink:type="simple">Ex</abbrev>-3s-1l, In-1m / II: D-5s</p><p><abbrev xmlns:xlink="http://www.w3.org/1999/xlink" xlink:title="first thoracopod" id="ABBRID0EZ4AE" xlink:type="simple">T1</abbrev> (Fig. <xref ref-type="fig" rid="F4">4D</xref>). Protopodite with two short a-setae; b-, c-, and d-setae absent, endite distally with a dozen apical setae (exact number not determined). Endopod elongated, apically with one long seta (<abbrev xmlns:xlink="http://www.w3.org/1999/xlink" xlink:title="setae (or claws) on EIV of T2 and T3" id="ABBRID0EB5AE" xlink:type="simple">h2</abbrev>) and two shorter setae (<abbrev xmlns:xlink="http://www.w3.org/1999/xlink" xlink:title="setae (or claws) on EIV of T2 and T3" id="ABBRID0EF5AE" xlink:type="simple">h1</abbrev> and <abbrev xmlns:xlink="http://www.w3.org/1999/xlink" xlink:title="setae (or claws) on EIV of T2 and T3" id="ABBRID0EJ5AE" xlink:type="simple">h3</abbrev>) of differing lengths. Respiratory plate with two hirsute rays.</p><p>Chaetotaxic formula: <abbrev xmlns:xlink="http://www.w3.org/1999/xlink" xlink:title="protopod" id="ABBRID0EP5AE" xlink:type="simple">Pr</abbrev>: A-2s(a and a’) / <abbrev xmlns:xlink="http://www.w3.org/1999/xlink" xlink:title="masticatory process on Pr of T1" id="ABBRID0ET5AE" xlink:type="simple">Mastic</abbrev>: D-? / <abbrev xmlns:xlink="http://www.w3.org/1999/xlink" xlink:title="exopod" id="ABBRID0EX5AE" xlink:type="simple">Exo</abbrev>: 2m(<abbrev xmlns:xlink="http://www.w3.org/1999/xlink" xlink:title="plumed" id="ABBRID0E25AE" xlink:type="simple">pl</abbrev>) / E: D-3l</p><p><abbrev xmlns:xlink="http://www.w3.org/1999/xlink" xlink:title="second thoracopod" id="ABBRID0EB6AE" xlink:type="simple">T2</abbrev> (Fig. <xref ref-type="fig" rid="F4">4A</xref>) a walking limb. Protopodite with seta <abbrev xmlns:xlink="http://www.w3.org/1999/xlink" xlink:title="setae on Pr of T2 or T3" id="ABBRID0EJ6AE" xlink:type="simple">d2</abbrev> of medium length, seta <abbrev xmlns:xlink="http://www.w3.org/1999/xlink" xlink:title="setae on Pr of T2 or T3" id="ABBRID0EN6AE" xlink:type="simple">d1</abbrev> absent. First three endopodal segments each with one ventro-apical seta. Setae e and f reaching tip of the next segment, seta g ~ 3× as long as terminal segment. Fourth segment with one short seta (<abbrev xmlns:xlink="http://www.w3.org/1999/xlink" xlink:title="setae (or claws) on EIV of T2 and T3" id="ABBRID0ER6AE" xlink:type="simple">h3</abbrev>), one medium seta of length (<abbrev xmlns:xlink="http://www.w3.org/1999/xlink" xlink:title="setae (or claws) on EIV of T2 and T3" id="ABBRID0EV6AE" xlink:type="simple">h1</abbrev>) and a long claw, distally serrated (<abbrev xmlns:xlink="http://www.w3.org/1999/xlink" xlink:title="setae (or claws) on EIV of T2 and T3" id="ABBRID0EZ6AE" xlink:type="simple">h2</abbrev>), the latter ~ 3× as long as the second endopodal segment.</p><p>Chaetotaxic formula: <abbrev xmlns:xlink="http://www.w3.org/1999/xlink" xlink:title="protopod" id="ABBRID0EAAAG" xlink:type="simple">Pr</abbrev>: A-1s(<abbrev xmlns:xlink="http://www.w3.org/1999/xlink" xlink:title="setae on Pr of T2 or T3" id="ABBRID0EEAAG" xlink:type="simple">d2</abbrev>) / <abbrev xmlns:xlink="http://www.w3.org/1999/xlink" xlink:title="1st to 4th podomeres of E" id="ABBRID0EIAAG" xlink:type="simple">EI</abbrev>: A-1m / EII: A-1m / EIII: A-1m / <abbrev xmlns:xlink="http://www.w3.org/1999/xlink" xlink:title="1st to 4th podomeres of E" id="ABBRID0EMAAG" xlink:type="simple">EIV</abbrev>: P-1s(<abbrev xmlns:xlink="http://www.w3.org/1999/xlink" xlink:title="setae (or claws) on EIV of T2 and T3" id="ABBRID0EQAAG" xlink:type="simple">h3</abbrev>), D-1m(<abbrev xmlns:xlink="http://www.w3.org/1999/xlink" xlink:title="setae (or claws) on EIV of T2 and T3" id="ABBRID0EUAAG" xlink:type="simple">h1</abbrev>)-1l(<abbrev xmlns:xlink="http://www.w3.org/1999/xlink" xlink:title="setae (or claws) on EIV of T2 and T3" id="ABBRID0EYAAG" xlink:type="simple">h2</abbrev> G:<abbrev xmlns:xlink="http://www.w3.org/1999/xlink" xlink:title="serrated" id="ABBRID0E3AAG" xlink:type="simple">ser</abbrev>)</p><p><abbrev xmlns:xlink="http://www.w3.org/1999/xlink" xlink:title="third thoracopod" id="ABBRID0ECBAG" xlink:type="simple">T3</abbrev> (Fig. <xref ref-type="fig" rid="F4">4E</xref>) a cleaning limb. First segment with two long apical setae (<abbrev xmlns:xlink="http://www.w3.org/1999/xlink" xlink:title="setae on Pr of T2 or T3" id="ABBRID0EKBAG" xlink:type="simple">dp</abbrev> and <abbrev xmlns:xlink="http://www.w3.org/1999/xlink" xlink:title="setae on Pr of T2 or T3" id="ABBRID0EOBAG" xlink:type="simple">d2</abbrev>) and one shorter medio-ventral seta (<abbrev xmlns:xlink="http://www.w3.org/1999/xlink" xlink:title="setae on Pr of T2 or T3" id="ABBRID0ESBAG" xlink:type="simple">d1</abbrev>). Second segment fused with third segment, with e-seta of medium length, and with f-seta reaching tip of segment. Distal part of limb consisting of a pincer-organ (fusion between tip of third segment and fourth segment), bearing a seta (<abbrev xmlns:xlink="http://www.w3.org/1999/xlink" xlink:title="setae (or claws) on EIV of T2 and T3" id="ABBRID0EWBAG" xlink:type="simple">h3</abbrev>) of medium length and a short, serrated seta (<abbrev xmlns:xlink="http://www.w3.org/1999/xlink" xlink:title="setae (or claws) on EIV of T2 and T3" id="ABBRID0E1BAG" xlink:type="simple">h2</abbrev>); <abbrev xmlns:xlink="http://www.w3.org/1999/xlink" xlink:title="setae (or claws) on EIV of T2 and T3" id="ABBRID0E5BAG" xlink:type="simple">h3</abbrev> ~ 2/3 of the length of penultimate segment, <abbrev xmlns:xlink="http://www.w3.org/1999/xlink" xlink:title="setae (or claws) on EIV of T2 and T3" id="ABBRID0ECCAG" xlink:type="simple">h2</abbrev> ~ 1/3 of length of <abbrev xmlns:xlink="http://www.w3.org/1999/xlink" xlink:title="setae (or claws) on EIV of T2 and T3" id="ABBRID0EGCAG" xlink:type="simple">h3</abbrev>.</p><p>Chaetotaxic formula: <abbrev xmlns:xlink="http://www.w3.org/1999/xlink" xlink:title="protopod" id="ABBRID0EMCAG" xlink:type="simple">Pr</abbrev>: A-1l(<abbrev xmlns:xlink="http://www.w3.org/1999/xlink" xlink:title="setae on Pr of T2 or T3" id="ABBRID0EQCAG" xlink:type="simple">d2</abbrev>)-1m(<abbrev xmlns:xlink="http://www.w3.org/1999/xlink" xlink:title="setae on Pr of T2 or T3" id="ABBRID0EUCAG" xlink:type="simple">d1</abbrev>), P-1l(<abbrev xmlns:xlink="http://www.w3.org/1999/xlink" xlink:title="setae on Pr of T2 or T3" id="ABBRID0EYCAG" xlink:type="simple">dp</abbrev>) / <abbrev xmlns:xlink="http://www.w3.org/1999/xlink" xlink:title="1st to 4th podomeres of E" id="ABBRID0E3CAG" xlink:type="simple">EI</abbrev>: A-1m(e) / EII + III: A-1s(f) / <abbrev xmlns:xlink="http://www.w3.org/1999/xlink" xlink:title="1st to 4th podomeres of E" id="ABBRID0EADAG" xlink:type="simple">EIV</abbrev>: 1s(<abbrev xmlns:xlink="http://www.w3.org/1999/xlink" xlink:title="setae (or claws) on EIV of T2 and T3" id="ABBRID0EEDAG" xlink:type="simple">h2</abbrev>: <abbrev xmlns:xlink="http://www.w3.org/1999/xlink" xlink:title="serrated" id="ABBRID0EIDAG" xlink:type="simple">ser</abbrev>)-1m(<abbrev xmlns:xlink="http://www.w3.org/1999/xlink" xlink:title="setae (or claws) on EIV of T2 and T3" id="ABBRID0EMDAG" xlink:type="simple">h3</abbrev>)</p><p><abbrev xmlns:xlink="http://www.w3.org/1999/xlink" xlink:title="caudal ramus" id="ABBRID0ESDAG" xlink:type="simple">CR</abbrev> (Fig. <xref ref-type="fig" rid="F4">4C</xref>). Reduced to a whip-like structure, with elongated base fused with long flagellum-like seta and bearing a short subapical seta.</p></tp:treatment-sec><tp:treatment-sec sec-type="remarks" id="SECID0E1DAG"><title>Remark.</title><p>It should be noted that juveniles of this species do not have tubercles on the valves (see discussion).</p><p><bold>Measurements</bold> (in μm). <abbrev xmlns:xlink="http://www.w3.org/1999/xlink" xlink:title="carapace" id="ABBRID0EDEAG" xlink:type="simple">Cp</abbrev> (n = 4): L = 512–526, H = 305–306; <abbrev xmlns:xlink="http://www.w3.org/1999/xlink" xlink:title="left valve" id="ABBRID0EHEAG" xlink:type="simple">LV</abbrev> (n = 11): L = 510–530, H = 278–298; <abbrev xmlns:xlink="http://www.w3.org/1999/xlink" xlink:title="right valve" id="ABBRID0ELEAG" xlink:type="simple">RV</abbrev> (n = 11): L = 498–517, H = 301–319.</p><p><bold>Male</bold> unknown.</p></tp:treatment-sec><tp:treatment-sec sec-type="ecology" id="SECID0ETEAG"><title>Ecology.</title><p><italic><tp:taxon-name><tp:taxon-name-part taxon-name-part-type="genus" reg="Potamocypis">Potamocypis</tp:taxon-name-part><tp:taxon-name-part taxon-name-part-type="species" reg="meissneri">meissneri</tp:taxon-name-part></tp:taxon-name></italic> was collected only from the type locality in the North-West Province of South Africa. This is an open temporary pan with the following physical and chemical water properties: pH = 7.0, electrical conductivity = 36 µS/cm and water temperature 25.8°C.</p><sec sec-type="﻿Key to southern African Potamocypris species (partly based on Martens 2001)" id="SECID0EEFAG"><title>﻿Key to southern African <italic><tp:taxon-name><tp:taxon-name-part taxon-name-part-type="genus" reg="Potamocypris">Potamocypris</tp:taxon-name-part></tp:taxon-name></italic> species (partly based on Martens 2001):</title><table-wrap content-type="key" position="anchor" orientation="portrait"><table id="TID0E1PAC" rules="all"><tbody><tr><td rowspan="1" colspan="1">1</td><td rowspan="1" colspan="1">Natatory setae of <abbrev xmlns:xlink="http://www.w3.org/1999/xlink" xlink:title="second antenna" id="ABBRID0EEGAG" xlink:type="simple">A2</abbrev> short (not reaching tips of terminal claws</td><td rowspan="1" colspan="1">
                        <bold><italic><tp:taxon-name><tp:taxon-name-part taxon-name-part-type="genus" reg="Potamocypis">P.</tp:taxon-name-part><tp:taxon-name-part taxon-name-part-type="species" reg="paludum">paludum</tp:taxon-name-part></tp:taxon-name></italic> Gauthier, 1939</bold>
                      </td></tr><tr><td rowspan="1" colspan="1">–</td><td rowspan="1" colspan="1">Natatory setae of <abbrev xmlns:xlink="http://www.w3.org/1999/xlink" xlink:title="second antenna" id="ABBRID0ECHAG" xlink:type="simple">A2</abbrev> long</td><td rowspan="1" colspan="1">
                        <bold>2</bold>
                      </td></tr><tr><td rowspan="1" colspan="1">2</td><td rowspan="1" colspan="1"><abbrev xmlns:xlink="http://www.w3.org/1999/xlink" xlink:title="carapace" id="ABBRID0EUHAG" xlink:type="simple">Cp</abbrev> elongated (L ≥ 2× H), crescent-shaped</td><td rowspan="1" colspan="1">
                        <bold><italic><tp:taxon-name><tp:taxon-name-part taxon-name-part-type="genus" reg="Potamocypris">P.</tp:taxon-name-part><tp:taxon-name-part taxon-name-part-type="species" reg="mastigophora">mastigophora</tp:taxon-name-part></tp:taxon-name></italic> (Methuen, 1910)</bold>
                      </td></tr><tr><td rowspan="1" colspan="1">–</td><td rowspan="1" colspan="1"><abbrev xmlns:xlink="http://www.w3.org/1999/xlink" xlink:title="carapace" id="ABBRID0ESIAG" xlink:type="simple">Cp</abbrev> compressed (L &lt; 2× H) , differently shaped, not crescent-shaped</td><td rowspan="1" colspan="1">
                        <bold>3</bold>
                      </td></tr><tr><td rowspan="1" colspan="1">3</td><td rowspan="1" colspan="1"><abbrev xmlns:xlink="http://www.w3.org/1999/xlink" xlink:title="carapace" id="ABBRID0EEJAG" xlink:type="simple">Cp</abbrev> subtriangular, dorsally arched with blunt angle</td><td rowspan="1" colspan="1">
                        <bold><italic><tp:taxon-name><tp:taxon-name-part taxon-name-part-type="genus" reg="Potamocypis">P.</tp:taxon-name-part><tp:taxon-name-part taxon-name-part-type="species" reg="gibbula">gibbula</tp:taxon-name-part></tp:taxon-name></italic> (Sars, 1924)</bold>
                      </td></tr><tr><td rowspan="1" colspan="1">–</td><td rowspan="1" colspan="1"><abbrev xmlns:xlink="http://www.w3.org/1999/xlink" xlink:title="carapace" id="ABBRID0ECKAG" xlink:type="simple">Cp</abbrev> with dorsal margin broadly rounded or straight on a long distance and sloping down to the posterior</td><td rowspan="1" colspan="1">
                        <bold>4</bold>
                      </td></tr><tr><td rowspan="1" colspan="1">4</td><td rowspan="1" colspan="1"><abbrev xmlns:xlink="http://www.w3.org/1999/xlink" xlink:title="carapace" id="ABBRID0EUKAG" xlink:type="simple">Cp</abbrev> with posterior margin rounded; maximum height at mid-length</td><td rowspan="1" colspan="1">
                        <bold><italic><tp:taxon-name><tp:taxon-name-part taxon-name-part-type="genus" reg="Potamocypis">P.</tp:taxon-name-part><tp:taxon-name-part taxon-name-part-type="species" reg="meissneri">meissneri</tp:taxon-name-part></tp:taxon-name></italic> sp. nov.</bold>
                      </td></tr><tr><td rowspan="1" colspan="1">–</td><td rowspan="1" colspan="1"><abbrev xmlns:xlink="http://www.w3.org/1999/xlink" xlink:title="carapace" id="ABBRID0ESLAG" xlink:type="simple">Cp</abbrev> with posterior margin straight; maximum height in front of mid-length</td><td rowspan="1" colspan="1">
                        <bold>5</bold>
                      </td></tr><tr><td rowspan="1" colspan="1">5</td><td rowspan="1" colspan="1"><abbrev xmlns:xlink="http://www.w3.org/1999/xlink" xlink:title="right valve" id="ABBRID0EEMAG" xlink:type="simple">RV</abbrev> with wide dorsal overlap of <abbrev xmlns:xlink="http://www.w3.org/1999/xlink" xlink:title="left valve" id="ABBRID0EIMAG" xlink:type="simple">LV</abbrev></td><td rowspan="1" colspan="1">
                        <bold><italic><tp:taxon-name><tp:taxon-name-part taxon-name-part-type="genus" reg="Potamocypris">P.</tp:taxon-name-part><tp:taxon-name-part taxon-name-part-type="species" reg="deflexa">deflexa</tp:taxon-name-part></tp:taxon-name></italic> (Sars, 1924)</bold>
                      </td></tr><tr><td rowspan="1" colspan="1">–</td><td rowspan="1" colspan="1">Dorsal overlap of <abbrev xmlns:xlink="http://www.w3.org/1999/xlink" xlink:title="right valve" id="ABBRID0EFNAG" xlink:type="simple">RV</abbrev> minute or lacking</td><td rowspan="1" colspan="1">
                        <bold><italic><tp:taxon-name><tp:taxon-name-part taxon-name-part-type="genus" reg="Potamocypris">P.</tp:taxon-name-part><tp:taxon-name-part taxon-name-part-type="species" reg="humilis">humilis</tp:taxon-name-part></tp:taxon-name></italic> (Sars, 1924)</bold>
                      </td></tr></tbody></table></table-wrap></sec></tp:treatment-sec><tp:treatment-sec><!--Section generated to contain objects referenced in tp:taxon-treatment.--><fig id="F1" position="float" orientation="portrait"><object-id xmlns:xlink="http://www.w3.org/1999/xlink" content-type="doi" xlink:type="simple">10.3897/zookeys.1076.76123.figure1</object-id><object-id xmlns:xlink="http://www.w3.org/1999/xlink" content-type="arpha" xlink:type="simple">F80F40DE-560B-5BCB-A52E-9D0463AC80E5</object-id><label>Figure 1.</label><caption><p>Localities of <italic><tp:taxon-name><tp:taxon-name-part taxon-name-part-type="genus" reg="Potamocypris">Potamocypris</tp:taxon-name-part><tp:taxon-name-part taxon-name-part-type="species" reg="meissneri">meissneri</tp:taxon-name-part></tp:taxon-name></italic> sp. nov. (purple star SA-9) in the North-West Province of South Africa and <italic><tp:taxon-name><tp:taxon-name-part taxon-name-part-type="genus" reg="Sarscypridopsis">Sarscypridopsis</tp:taxon-name-part><tp:taxon-name-part taxon-name-part-type="species" reg="harundineti">harundineti</tp:taxon-name-part></tp:taxon-name></italic> sp. nov. (red dots SA-96 to SA-103) in the outskirts south of the Okavango Delta in Botswana. The type locality of <italic><tp:taxon-name><tp:taxon-name-part taxon-name-part-type="genus" reg="Sarscypridopsis">Sarscypridopsis</tp:taxon-name-part><tp:taxon-name-part taxon-name-part-type="species" reg="harundineti">harundineti</tp:taxon-name-part></tp:taxon-name></italic> sp. nov. (SA-103) is marked with a dark red dot.</p></caption><graphic xmlns:xlink="http://www.w3.org/1999/xlink" xlink:href="zookeys-1076-083-g001.jpg" position="float" orientation="portrait" xlink:type="simple" id="oo_621019.jpg"><uri content-type="original_file" xlink:type="simple">https://binary.pensoft.net/fig/621019</uri></graphic></fig><supplementary-material xmlns:xlink="http://www.w3.org/1999/xlink" id="S1" position="float" orientation="portrait" xlink:type="simple"><object-id content-type="doi" xlink:type="simple">10.3897/zookeys.1076.76123.suppl1</object-id><object-id content-type="arpha" xlink:type="simple">D683A26D-A193-5186-AFF3-A2D5ACA96049</object-id><label>Supplementary material 1</label><caption><p>Pictures of the sites from where new species <italic><tp:taxon-name><tp:taxon-name-part taxon-name-part-type="genus" reg="Potamocypris">Potamocypris</tp:taxon-name-part><tp:taxon-name-part taxon-name-part-type="species" reg="meissneri">meissneri</tp:taxon-name-part></tp:taxon-name></italic> sp. nov. and <italic><tp:taxon-name><tp:taxon-name-part taxon-name-part-type="genus" reg="Sarscypridopsis">Sarscypridopsis</tp:taxon-name-part><tp:taxon-name-part taxon-name-part-type="species" reg="harundineti">harundineti</tp:taxon-name-part></tp:taxon-name></italic> sp. nov. were collected</p></caption><statement content-type="dataType"><label>Data type</label><p>Images</p></statement><statement content-type="notes"><label>Explanation note</label><p>Pictures of the sites from where <italic><tp:taxon-name><tp:taxon-name-part taxon-name-part-type="genus" reg="Potamocypris">Potamocypris</tp:taxon-name-part><tp:taxon-name-part taxon-name-part-type="species" reg="meissneri">meissneri</tp:taxon-name-part></tp:taxon-name></italic> sp. nov. and <italic><tp:taxon-name><tp:taxon-name-part taxon-name-part-type="genus" reg="Sarscypridopsis">Sarscypridopsis</tp:taxon-name-part><tp:taxon-name-part taxon-name-part-type="species" reg="harundineti">harundineti</tp:taxon-name-part></tp:taxon-name></italic> sp. nov. were collected in the North-West Province of South Africa (A) and in the floodplains south of the Okavango Delta near the town of Maun (except C) in the North-West District of Botswana (B-I), respectively. <bold>A</bold> SA-9: a small temporary open pan near the village of Ganalaagte <bold>B</bold> SA-103: grassy shore of a seasonal pond <bold>C</bold> SA-96: endorheic Lake Ngami <bold>D</bold> SA-97: Thamalakane river <bold>E</bold> SA-98: a temporary channel <bold>F</bold> SA-99: a temporary channel <bold>G</bold> SA-100: a flooded swamp and grassland <bold>H</bold> SA-101: an isolated pool in flooded grassland <bold>I</bold> SA-102: a floodplain channel.</p></statement><media xlink:href="zookeys-1076-083-s001.pdf" mimetype="application" mime-subtype="pdf" position="float" orientation="portrait" xlink:type="simple" id="oo_621026.pdf"><uri content-type="original_file" xlink:type="simple">https://binary.pensoft.net/file/621026</uri></media><permissions><license xlink:type="simple"><license-p>This dataset is made available under the Open Database License (http://opendatacommons.org/licenses/odbl/1.0/). The Open Database License (ODbL) is a license agreement intended to allow users to freely share, modify, and use this Dataset while maintaining this same freedom for others, provided that the original source and author(s) are credited.</license-p></license></permissions><attrib specific-use="authors">A. Szwarc, K. Martens, T. Namiotko</attrib></supplementary-material></tp:treatment-sec></tp:taxon-treatment>
