# Supplementary material for: ﻿Two new Cypridopsinae Kaufmann, 1900 (Crustacea, Ostracoda) from southern Africa
Source: Zookeys. 2021 Dec 9;1076:83–107. doi: 10.3897/zookeys.1076.76123 (PMC8677703; doi:10.3897/zookeys.1076.76123)
Supplement: XML Treatment for Sarscypridopsis harundineti [file zookeys.1076.76123-treatment2.xml]

<!DOCTYPE tp:taxon-treatment
  PUBLIC "-//TaxonX//DTD Taxonomic Treatment Publishing DTD v0 20100105//EN" "tax-treatment-NSO.dtd">
<tp:taxon-treatment xmlns:tp="http://www.plazi.org/taxpub"><tp:treatment-meta><kwd-group><label>Taxon classification</label><kwd>
                <named-content content-type="kingdom">Animalia</named-content>
              </kwd><kwd>
                <named-content content-type="order">Podocopida</named-content>
              </kwd><kwd>
                <named-content content-type="family">Cyprididae</named-content>
              </kwd></kwd-group><mixed-citation publication-type="journal"><person-group><name><surname>Szwarc</surname><given-names>Agata</given-names></name><name><surname>Martens</surname><given-names>Koen</given-names></name><name><surname>Namiotko</surname><given-names>Tadeusz</given-names></name></person-group><article-title>﻿Two new <tp:taxon-name>Cypridopsinae</tp:taxon-name> Kaufmann, 1900 (<tp:taxon-name><tp:taxon-name-part taxon-name-part-type="subphylum">Crustacea</tp:taxon-name-part></tp:taxon-name>, <tp:taxon-name><tp:taxon-name-part taxon-name-part-type="class">Ostracoda</tp:taxon-name-part></tp:taxon-name>) from southern Africa</article-title><source>Zookeys</source><day>09</day><month>12</month><year>2021</year><volume>1076</volume><fpage>83</fpage><lpage>107</lpage><pub-id pub-id-type="doi">10.3897/zookeys.1076.76123</pub-id></mixed-citation></tp:treatment-meta><tp:nomenclature><label>﻿</label><tp:taxon-name>
              <object-id xmlns:xlink="http://www.w3.org/1999/xlink" content-type="arpha" xlink:type="simple">29445D1B-03AD-5495-8756-025095AA29AD</object-id>
              <tp:taxon-name-part taxon-name-part-type="genus" reg="Sarscypridopsis">Sarscypridopsis</tp:taxon-name-part>
              <tp:taxon-name-part taxon-name-part-type="species" reg="harundineti">harundineti</tp:taxon-name-part>
              <object-id xmlns:xlink="http://www.w3.org/1999/xlink" content-type="zoobank" xlink:type="simple">http://zoobank.org/45D19D9C-FD3E-4D1E-8C2C-65F14004373F</object-id>
            </tp:taxon-name><tp:taxon-status xmlns:xlink="http://www.w3.org/1999/xlink" xlink:type="simple">sp. nov.</tp:taxon-status><xref ref-type="fig" rid="F5">Figures 5</xref><xref ref-type="fig" rid="F6">, 6</xref><xref ref-type="fig" rid="F7">, 7</xref></tp:nomenclature><tp:treatment-sec sec-type="material" id="SECID0E3PAG"><title>Material examined.</title><p><bold>Type locality</bold>: Botswana, North-West District, floodplains south of Okavango Delta (SA-103); grassy shore of seasonal pond near the city of Maun (Fig. <xref ref-type="fig" rid="F1">1</xref>, Suppl. material <xref ref-type="supplementary-material" rid="S1">1</xref>: Fig. <xref ref-type="fig" rid="F1">1B</xref>), <named-content xmlns:xlink="http://www.w3.org/1999/xlink" content-type="dwc:verbatimCoordinates" xlink:type="simple"><named-content content-type="geo-json" specific-use="{&#34;type&#34;:&#34;Point&#34;,&#34;coordinates&#34;:[23.339722,-19.870000]}" id="NCID0ETQAG" xlink:type="simple">19°52'12"S, 23°20'23"E</named-content></named-content>, elevation ca. 940 m a.s.l.; 15 Sept. 2012; T. Namiotko leg.</p><p><bold><italic>Holotype</italic></bold>: • 1 ♀ (adult); dissected female stored on a permanent microscopic slide and valves stored dry on a micropalaeontological slide (<named-content xmlns:xlink="http://www.w3.org/1999/xlink" content-type="dwc:institutional_code" xlink:type="simple">RBINS</named-content> INV.159064). <bold><italic>Paratypes</italic></bold>: BOTSWANA • 27 ♀♀ (adults); same data as for holotype; 2 ♀♀ stored as the holotype (<abbrev xmlns:xlink="http://www.w3.org/1999/xlink" content-type="institution" xlink:title="Laboratory of Biosystematics and Ecology of Aquatic Invertebrates, Department of Evolutionary Genetics and Biosystematics, University of Gdansk" id="ABBRID0EHRAG" xlink:type="simple">OC-UG</abbrev> 120915-3A2L, 120915-3A3L); 22 ♀♀ preserved in 96% ethanol (120915-30); 3 ♀♀ stored on micropalaeontological slides (<named-content xmlns:xlink="http://www.w3.org/1999/xlink" content-type="dwc:institutional_code" xlink:type="simple">RBINS</named-content> INV.159065–INV.159067); repositories: <named-content xmlns:xlink="http://www.w3.org/1999/xlink" content-type="dwc:institutional_code" xlink:type="simple">RBINS</named-content> and <abbrev xmlns:xlink="http://www.w3.org/1999/xlink" content-type="institution" xlink:title="Laboratory of Biosystematics and Ecology of Aquatic Invertebrates, Department of Evolutionary Genetics and Biosystematics, University of Gdansk" id="ABBRID0EWRAG" xlink:type="simple">OC-UG</abbrev>. <bold>Accompanying ostracod fauna</bold>: <italic><tp:taxon-name><tp:taxon-name-part taxon-name-part-type="genus" reg="Heterocypris">Heterocypris</tp:taxon-name-part><tp:taxon-name-part taxon-name-part-type="species" reg="oblonga">oblonga</tp:taxon-name-part></tp:taxon-name></italic> (Sars, 1924); <tp:taxon-name><tp:taxon-name-part taxon-name-part-type="genus" reg="Limnocythere">Limnocythere</tp:taxon-name-part><tp:taxon-name-part taxon-name-part-type="uncertainty-rank">cf.</tp:taxon-name-part><tp:taxon-name-part taxon-name-part-type="species" reg="stationis">stationis</tp:taxon-name-part></tp:taxon-name>; <italic><tp:taxon-name><tp:taxon-name-part taxon-name-part-type="genus" reg="Plesiocypridopsis">Plesiocypridopsis</tp:taxon-name-part><tp:taxon-name-part taxon-name-part-type="species" reg="newtoni">newtoni</tp:taxon-name-part></tp:taxon-name></italic> (<xref ref-type="bibr" rid="B6">Brady and Robertson 1870</xref>).</p></tp:treatment-sec><tp:treatment-sec sec-type="material" id="SECID0EETAG"><title>Additional material.</title><p>Botswana – North-West District: • <bold>SA-96</bold> (Fig. <xref ref-type="fig" rid="F1">1</xref>, Suppl. material <xref ref-type="supplementary-material" rid="S1">1</xref>: Fig. <xref ref-type="fig" rid="F1">1C</xref>): 1 juv.; endorheic Lake Ngami; <named-content xmlns:xlink="http://www.w3.org/1999/xlink" content-type="dwc:verbatimCoordinates" xlink:type="simple"><named-content content-type="geo-json" specific-use="{&#34;type&#34;:&#34;Point&#34;,&#34;coordinates&#34;:[22.702222,-20.482500]}" id="NCID0E2TAG" xlink:type="simple">20°28'57"S, 22°42'08"E</named-content></named-content>; elevation ca. 930 m a.s.l.; 12 Sept. 2012; accompanying ostracod fauna: <italic><tp:taxon-name><tp:taxon-name-part taxon-name-part-type="genus" reg="Hemicypris">Hemicypris</tp:taxon-name-part><tp:taxon-name-part taxon-name-part-type="species" reg="inversa">inversa</tp:taxon-name-part></tp:taxon-name></italic>; <italic><tp:taxon-name><tp:taxon-name-part taxon-name-part-type="genus" reg="Heterocypris">Heterocypris</tp:taxon-name-part><tp:taxon-name-part taxon-name-part-type="species" reg="giesbrechti">giesbrechti</tp:taxon-name-part></tp:taxon-name></italic> (G.W. Müller, 1898) • <bold>SA-97</bold> (Fig. <xref ref-type="fig" rid="F1">1</xref>, Suppl. material <xref ref-type="supplementary-material" rid="S1">1</xref>: Fig. <xref ref-type="fig" rid="F1">1D</xref>): 11 ♀♀ and 1 juv.; Thamalakane river near the city of Maun; <named-content xmlns:xlink="http://www.w3.org/1999/xlink" content-type="dwc:verbatimCoordinates" xlink:type="simple"><named-content content-type="geo-json" specific-use="{&#34;type&#34;:&#34;Point&#34;,&#34;coordinates&#34;:[23.510556,-19.931111]}" id="NCID0EHVAG" xlink:type="simple">19°55'52"S, 23°30'38"E</named-content></named-content>; elevation ca. 940 m a.s.l.; 13 Sept. 2012; accompanying ostracod fauna: <italic><tp:taxon-name><tp:taxon-name-part taxon-name-part-type="genus" reg="Candonopsis">Candonopsis</tp:taxon-name-part><tp:taxon-name-part taxon-name-part-type="species" reg="navicula">navicula</tp:taxon-name-part></tp:taxon-name></italic> Daday, 1910; <italic><tp:taxon-name><tp:taxon-name-part taxon-name-part-type="genus" reg="Chrissia">Chrissia</tp:taxon-name-part><tp:taxon-name-part taxon-name-part-type="species" reg="perarmata">perarmata</tp:taxon-name-part></tp:taxon-name></italic> (Brady, 1904); <italic><tp:taxon-name><tp:taxon-name-part taxon-name-part-type="genus" reg="Heterocypris">Heterocypris</tp:taxon-name-part><tp:taxon-name-part taxon-name-part-type="species" reg="oblonga">oblonga</tp:taxon-name-part></tp:taxon-name></italic>; <tp:taxon-name><tp:taxon-name-part taxon-name-part-type="genus" reg="Isocypris">Isocypris</tp:taxon-name-part><tp:taxon-name-part taxon-name-part-type="uncertainty-rank">cf.</tp:taxon-name-part><tp:taxon-name-part taxon-name-part-type="species" reg="priomena">priomena</tp:taxon-name-part></tp:taxon-name> G.W. Müller, 1908; <tp:taxon-name><tp:taxon-name-part taxon-name-part-type="genus" reg="Limnocythere">Limnocythere</tp:taxon-name-part><tp:taxon-name-part taxon-name-part-type="uncertainty-rank">cf.</tp:taxon-name-part><tp:taxon-name-part taxon-name-part-type="species" reg="stationis">stationis</tp:taxon-name-part></tp:taxon-name>; <tp:taxon-name><tp:taxon-name-part taxon-name-part-type="genus" reg="Physocypria">Physocypria</tp:taxon-name-part><tp:taxon-name-part taxon-name-part-type="uncertainty-rank">cf.</tp:taxon-name-part><tp:taxon-name-part taxon-name-part-type="species" reg="capensis">capensis</tp:taxon-name-part></tp:taxon-name> (Sars, 1895); <italic><tp:taxon-name><tp:taxon-name-part taxon-name-part-type="genus" reg="Potamocypris">Potamocypris</tp:taxon-name-part><tp:taxon-name-part taxon-name-part-type="species" reg="mastigophora">mastigophora</tp:taxon-name-part></tp:taxon-name></italic> (Methuen, 1910); <tp:taxon-name><tp:taxon-name-part taxon-name-part-type="genus" reg="Sarscypridopsis">Sarscypridopsis</tp:taxon-name-part><tp:taxon-name-part taxon-name-part-type="uncertainty-rank">cf.</tp:taxon-name-part><tp:taxon-name-part taxon-name-part-type="species" reg="elizabethae">elizabethae</tp:taxon-name-part></tp:taxon-name> (Sars, 1924); <italic><tp:taxon-name><tp:taxon-name-part taxon-name-part-type="genus" reg="Sclerocypris">Sclerocypris</tp:taxon-name-part></tp:taxon-name></italic> sp., <italic><tp:taxon-name><tp:taxon-name-part taxon-name-part-type="genus" reg="Stenocypris">Stenocypris</tp:taxon-name-part><tp:taxon-name-part taxon-name-part-type="species" reg="malayica">malayica</tp:taxon-name-part></tp:taxon-name></italic> Victor &amp; Fernando, 1981; <tp:taxon-name><tp:taxon-name-part taxon-name-part-type="genus" reg="Strandesia">Strandesia</tp:taxon-name-part><tp:taxon-name-part taxon-name-part-type="uncertainty-rank">cf.</tp:taxon-name-part><tp:taxon-name-part taxon-name-part-type="species" reg="prava">prava</tp:taxon-name-part></tp:taxon-name> Klie, 1935 • <bold>SA-98</bold> (Fig. <xref ref-type="fig" rid="F1">1</xref>, Suppl. material <xref ref-type="supplementary-material" rid="S1">1</xref>: Fig. <xref ref-type="fig" rid="F1">1E</xref>): 6 ♀♀; floodplains south of Okavango Delta, temporary channel near the city of Maun; <named-content xmlns:xlink="http://www.w3.org/1999/xlink" content-type="dwc:verbatimCoordinates" xlink:type="simple"><named-content content-type="geo-json" specific-use="{&#34;type&#34;:&#34;Point&#34;,&#34;coordinates&#34;:[23.351667,-19.870833]}" id="NCID0E3ZAG" xlink:type="simple">19°52'15"S, 23°21'06"E</named-content></named-content>; elevation ca. 940 m a.s.l.; 14 Sept. 2012; accompanying ostracod fauna: <italic><tp:taxon-name><tp:taxon-name-part taxon-name-part-type="genus" reg="Heterocypris">Heterocypris</tp:taxon-name-part><tp:taxon-name-part taxon-name-part-type="species" reg="giesbrechti">giesbrechti</tp:taxon-name-part></tp:taxon-name></italic> • <bold>SA-99</bold> (Fig. <xref ref-type="fig" rid="F1">1</xref>, Suppl. material <xref ref-type="supplementary-material" rid="S1">1</xref>: Fig. <xref ref-type="fig" rid="F1">1F</xref>): 16 ♀♀ and 1 juv.; floodplains south of Okavango Delta, temporary channel near the city of Maun; <named-content xmlns:xlink="http://www.w3.org/1999/xlink" content-type="dwc:verbatimCoordinates" xlink:type="simple"><named-content content-type="geo-json" specific-use="{&#34;type&#34;:&#34;Point&#34;,&#34;coordinates&#34;:[23.345833,-19.870833]}" id="NCID0E41AG" xlink:type="simple">19°52'15"S, 23°20'45"E</named-content></named-content>; elevation ca. 940 m a.s.l.; 14 Sept. 2012; accompanying ostracod fauna: <italic><tp:taxon-name><tp:taxon-name-part taxon-name-part-type="genus" reg="Heterocypris">Heterocypris</tp:taxon-name-part><tp:taxon-name-part taxon-name-part-type="species" reg="oblonga">oblonga</tp:taxon-name-part></tp:taxon-name></italic>; <italic><tp:taxon-name><tp:taxon-name-part taxon-name-part-type="genus" reg="Potamocypris">Potamocypris</tp:taxon-name-part><tp:taxon-name-part taxon-name-part-type="species" reg="deflexa">deflexa</tp:taxon-name-part></tp:taxon-name></italic> (Sars, 1924); <italic><tp:taxon-name><tp:taxon-name-part taxon-name-part-type="genus" reg="Potamocypris">Potamocypris</tp:taxon-name-part><tp:taxon-name-part taxon-name-part-type="species" reg="mastigophora">mastigophora</tp:taxon-name-part></tp:taxon-name></italic>; <italic><tp:taxon-name><tp:taxon-name-part taxon-name-part-type="genus" reg="Zonocypris">Zonocypris</tp:taxon-name-part><tp:taxon-name-part taxon-name-part-type="species" reg="costata">costata</tp:taxon-name-part></tp:taxon-name></italic> (Vávra, 1897) • <bold>SA-100</bold> (Fig. <xref ref-type="fig" rid="F1">1</xref>, Suppl. material <xref ref-type="supplementary-material" rid="S1">1</xref>: Fig. <xref ref-type="fig" rid="F1">1G</xref>): 11 ♀♀; floodplains south of Okavango Delta, flooded swamp and grassland near the city of Maun; <named-content xmlns:xlink="http://www.w3.org/1999/xlink" content-type="dwc:verbatimCoordinates" xlink:type="simple"><named-content content-type="geo-json" specific-use="{&#34;type&#34;:&#34;Point&#34;,&#34;coordinates&#34;:[23.343889,-19.867778]}" id="NCID0E63AG" xlink:type="simple">19°52'04"S, 23°20'38"E</named-content></named-content>; elevation ca. 940 m a.s.l.; 14 Sept. 2012; accompanying ostracod fauna: <italic><tp:taxon-name><tp:taxon-name-part taxon-name-part-type="genus" reg="Heterocypris">Heterocypris</tp:taxon-name-part><tp:taxon-name-part taxon-name-part-type="species" reg="oblonga">oblonga</tp:taxon-name-part></tp:taxon-name></italic>; <italic><tp:taxon-name><tp:taxon-name-part taxon-name-part-type="genus" reg="Stenocypris">Stenocypris</tp:taxon-name-part><tp:taxon-name-part taxon-name-part-type="species" reg="malayica">malayica</tp:taxon-name-part></tp:taxon-name></italic>; <italic><tp:taxon-name><tp:taxon-name-part taxon-name-part-type="genus" reg="Zonocypris">Zonocypris</tp:taxon-name-part><tp:taxon-name-part taxon-name-part-type="species" reg="tuberosa">tuberosa</tp:taxon-name-part></tp:taxon-name></italic> G.W. Müller, 1908 • <bold>SA-101</bold> (Fig. <xref ref-type="fig" rid="F1">1</xref>, Suppl. material <xref ref-type="supplementary-material" rid="S1">1</xref>: Fig. <xref ref-type="fig" rid="F1">1H</xref>): 6 ♀♀; floodplains south of Okavango Delta, isolated pool in flooded grassland near the city of Maun; <named-content xmlns:xlink="http://www.w3.org/1999/xlink" content-type="dwc:verbatimCoordinates" xlink:type="simple"><named-content content-type="geo-json" specific-use="{&#34;type&#34;:&#34;Point&#34;,&#34;coordinates&#34;:[23.328056,-19.860833]}" id="NCID0EW5AG" xlink:type="simple">19°51'39"S, 23°19'41"E</named-content></named-content>; elevation ca. 940 m a.s.l.; 15 Sept. 2012; accompanying ostracod fauna: <italic><tp:taxon-name><tp:taxon-name-part taxon-name-part-type="genus" reg="Heterocypris">Heterocypris</tp:taxon-name-part><tp:taxon-name-part taxon-name-part-type="species" reg="oblonga">oblonga</tp:taxon-name-part></tp:taxon-name></italic> • <bold>SA-102</bold> (Fig. <xref ref-type="fig" rid="F1">1</xref>, Suppl. material <xref ref-type="supplementary-material" rid="S1">1</xref>: Fig. <xref ref-type="fig" rid="F1">1I</xref>): 1 ♀; floodplains south of Okavango Delta, floodplain channel near the city of Maun; <named-content xmlns:xlink="http://www.w3.org/1999/xlink" content-type="dwc:verbatimCoordinates" xlink:type="simple"><named-content content-type="geo-json" specific-use="{&#34;type&#34;:&#34;Point&#34;,&#34;coordinates&#34;:[23.344722,-19.868333]}" id="NCID0EX6AG" xlink:type="simple">19°52'06"S, 23°20'41"E</named-content></named-content>; elevation ca. 940 m a.s.l.; 15 Sept. 2012; accompanying ostracod fauna: <italic><tp:taxon-name><tp:taxon-name-part taxon-name-part-type="genus" reg="Heterocypris">Heterocypris</tp:taxon-name-part><tp:taxon-name-part taxon-name-part-type="species" reg="oblonga">oblonga</tp:taxon-name-part></tp:taxon-name></italic>.</p><p>All individuals collected by T. Namiotko; 51 ♀♀ and 3 juv. are stored in 96% ethanol and 3 ♀♀ are stored as holotype. Repositories: <named-content xmlns:xlink="http://www.w3.org/1999/xlink" content-type="dwc:institutional_code" xlink:type="simple">RBINS</named-content> and <abbrev xmlns:xlink="http://www.w3.org/1999/xlink" content-type="institution" xlink:title="Laboratory of Biosystematics and Ecology of Aquatic Invertebrates, Department of Evolutionary Genetics and Biosystematics, University of Gdansk" id="ABBRID0EOABG" xlink:type="simple">OC-UG</abbrev>.</p></tp:treatment-sec><tp:treatment-sec sec-type="etymology" id="SECID0ETABG"><title>Etymology.</title><p>This species is named after the term “reed-bed” (Latin: <italic>harundinetum</italic>), the original meaning of the name of the town Maun in Botswana close to the sites from where <italic><tp:taxon-name><tp:taxon-name-part taxon-name-part-type="genus" reg="Sarscypridopsis">Sarscypridopsis</tp:taxon-name-part><tp:taxon-name-part taxon-name-part-type="species" reg="harundineti">harundineti</tp:taxon-name-part></tp:taxon-name></italic> was collected. The name Maun is derived from the language of Bantu-speaking people and translates as “the place of river reeds”.</p></tp:treatment-sec><tp:treatment-sec sec-type="diagnosis" id="SECID0EGBBG"><title>Diagnosis.</title><p>Carapace in lateral view with anterior and posterior margins nearly symmetrically rounded, dorsal margin almost evenly rounded with greatest height situated just behind mid-length, ventral margin almost straight. <abbrev xmlns:xlink="http://www.w3.org/1999/xlink" xlink:title="right valve" id="ABBRID0EMBBG" xlink:type="simple">RV</abbrev> overlapping <abbrev xmlns:xlink="http://www.w3.org/1999/xlink" xlink:title="left valve" id="ABBRID0EQBBG" xlink:type="simple">LV</abbrev> anteriorly, posteriorly and ventrally, <abbrev xmlns:xlink="http://www.w3.org/1999/xlink" xlink:title="left valve" id="ABBRID0EUBBG" xlink:type="simple">LV</abbrev> slightly overlapping <abbrev xmlns:xlink="http://www.w3.org/1999/xlink" xlink:title="right valve" id="ABBRID0EYBBG" xlink:type="simple">RV</abbrev> dorsally. Carapace surface smooth (with fine reticulation in the central area), with rare thickly rimmed normal pores with short sensilla, situated mostly in the posterior and postero-dorsal parts. Antenna with long swimming setae, and supporting aesthetasc Y with distinctive distal bulbous sensory part. Terminal segment of maxillular palp elongated, ~ 2× as long as wide, bearing four long claws. <abbrev xmlns:xlink="http://www.w3.org/1999/xlink" xlink:title="first thoracopod" id="ABBRID0E3BBG" xlink:type="simple">T1</abbrev> with four branchial rays. <abbrev xmlns:xlink="http://www.w3.org/1999/xlink" xlink:title="caudal ramus" id="ABBRID0EACBG" xlink:type="simple">CR</abbrev> reduced, with elongated, triangular base.</p></tp:treatment-sec><tp:treatment-sec sec-type="description" id="SECID0EECBG"><title>Description.</title><p><bold>Female.</bold><abbrev xmlns:xlink="http://www.w3.org/1999/xlink" xlink:title="carapace" id="ABBRID0EMCBG" xlink:type="simple">Cp</abbrev> in left lateral view (Fig. <xref ref-type="fig" rid="F5">5A</xref>) with anterior and posterior margins nearly symmetrically rounded, dorsal margin almost evenly rounded, with greatest height situated just behind mid-length; ventral margin almost straight. <abbrev xmlns:xlink="http://www.w3.org/1999/xlink" xlink:title="right valve" id="ABBRID0EUCBG" xlink:type="simple">RV</abbrev> overlapping <abbrev xmlns:xlink="http://www.w3.org/1999/xlink" xlink:title="left valve" id="ABBRID0EYCBG" xlink:type="simple">LV</abbrev> anteriorly and posteriorly. <abbrev xmlns:xlink="http://www.w3.org/1999/xlink" xlink:title="left valve" id="ABBRID0E3CBG" xlink:type="simple">LV</abbrev> slightly overlapping <abbrev xmlns:xlink="http://www.w3.org/1999/xlink" xlink:title="right valve" id="ABBRID0EADBG" xlink:type="simple">RV</abbrev> dorsally, <abbrev xmlns:xlink="http://www.w3.org/1999/xlink" xlink:title="right valve" id="ABBRID0EEDBG" xlink:type="simple">RV</abbrev> overlapping <abbrev xmlns:xlink="http://www.w3.org/1999/xlink" xlink:title="left valve" id="ABBRID0EIDBG" xlink:type="simple">LV</abbrev> ventrally (Fig. <xref ref-type="fig" rid="F5">5E–H</xref>). External surface smooth with fine reticulation in the central area; with rare, thickly rimmed pores with extending sensilla situated mostly in the anterior and postero-dorsal parts (Fig. <xref ref-type="fig" rid="F5">5B</xref>). <abbrev xmlns:xlink="http://www.w3.org/1999/xlink" xlink:title="carapace" id="ABBRID0EUDBG" xlink:type="simple">Cp</abbrev> in dorsal (Fig. <xref ref-type="fig" rid="F5">5D</xref>) and ventral views (Fig. <xref ref-type="fig" rid="F5">5C</xref>) sub-elliptical, lateral margins unevenly rounded, widening posteriorly; posterior edge broadly rounded, anterior one more pointed. Greatest width situated behind mid-length. <abbrev xmlns:xlink="http://www.w3.org/1999/xlink" xlink:title="left valve" id="ABBRID0EAEBG" xlink:type="simple">LV</abbrev> in internal view (Fig. <xref ref-type="fig" rid="F5">5I</xref>) ovoid, with greatest height situated at mid-length. Anterior and posterior margins almost equally rounded, ventral margin slightly sinuous at mid-length. Anterior and posterior calcified inner lamella narrow with marginal selvage. <abbrev xmlns:xlink="http://www.w3.org/1999/xlink" xlink:title="right valve" id="ABBRID0EIEBG" xlink:type="simple">RV</abbrev> in internal view (Fig. <xref ref-type="fig" rid="F5">5J</xref>) with posterior margin broadly rounded, anterior margin more pointed and with ventral margin almost straight. Anterior and posterior calcified inner lamella wider than on <abbrev xmlns:xlink="http://www.w3.org/1999/xlink" xlink:title="left valve" id="ABBRID0EQEBG" xlink:type="simple">LV</abbrev>; no selvage or inner list.</p><fig id="F5" position="float" orientation="portrait"><object-id xmlns:xlink="http://www.w3.org/1999/xlink" content-type="doi" xlink:type="simple">10.3897/zookeys.1076.76123.figure5</object-id><object-id xmlns:xlink="http://www.w3.org/1999/xlink" content-type="arpha" xlink:type="simple">4F3226C8-8C5F-5D36-8997-4EADAD892362</object-id><label>Figure 5.</label><caption><p>Carapace and valves of <italic><tp:taxon-name><tp:taxon-name-part taxon-name-part-type="genus" reg="Sarscypridopsis">Sarscypridopsis</tp:taxon-name-part><tp:taxon-name-part taxon-name-part-type="species" reg="harundineti">harundineti</tp:taxon-name-part></tp:taxon-name></italic> sp. nov. ♀ <bold>A, B</bold><named-content xmlns:xlink="http://www.w3.org/1999/xlink" content-type="dwc:institutional_code" xlink:type="simple">RBINS</named-content> INV.159066 <bold>C</bold><named-content xmlns:xlink="http://www.w3.org/1999/xlink" content-type="dwc:institutional_code" xlink:type="simple">RBINS</named-content> INV.159067 <bold>D, E, F</bold><named-content xmlns:xlink="http://www.w3.org/1999/xlink" content-type="dwc:institutional_code" xlink:type="simple">RBINS</named-content> INV.159065 <bold>G, H</bold><named-content xmlns:xlink="http://www.w3.org/1999/xlink" content-type="dwc:institutional_code" xlink:type="simple">RBINS</named-content> INV.159067 <bold>A</bold> carapace left view <bold>B</bold> detail of external surface of A <bold>C</bold> carapace ventral view <bold>D</bold> carapace dorsal view <bold>E</bold> carapace posterior part, detail of D <bold>F</bold> carapace anterior part, detail of D <bold>G</bold> carapace anterior part, detail of C <bold>H</bold> carapace posterior part, detail of C <bold>I</bold> left valve external view <bold>J</bold> right valve external view Scale bars: 400 μm (<bold>A, C, D</bold>); 50 μm (<bold>B</bold>); 200 μm (<bold>E–H</bold>); 100 μm (<bold>I, J</bold>); arrows indicate anterior end.</p></caption><graphic xmlns:xlink="http://www.w3.org/1999/xlink" xlink:href="zookeys-1076-083-g005.jpg" position="float" orientation="portrait" xlink:type="simple" id="oo_621023.jpg"><uri content-type="original_file" xlink:type="simple">https://binary.pensoft.net/fig/621023</uri></graphic></fig><p><abbrev xmlns:xlink="http://www.w3.org/1999/xlink" xlink:title="first antenna" id="ABBRID0EGHBG" xlink:type="simple">A1</abbrev> (Fig. <xref ref-type="fig" rid="F6">6B</xref>) 7-segmented. First segment with one short subapical dorsal seta (reaching beyond tip of segment) and two long ventro-apical setae. Second segment with one short dorso-apical seta (reaching 1/3 of length of next segment) and a large ventral Rome organ. Third segment ~ 0.5× as long as wide, with two apical setae, one short dorsal seta (reaching beyond tip of next segment) and one short ventral seta (not reaching tip of next segment). Fourth segment with two long dorso-apical setae and one short ventro-apical seta (reaching 1/3 of penultimate segment). Fifth segment bearing two long ventro-apical setae and two dorso-apical setae, one long and one short (the latter nearly reaching tip of terminal segment). Penultimate segment with four long apical setae. Terminal segment with three (two long and one medium) setae and one aesthetasc <abbrev xmlns:xlink="http://www.w3.org/1999/xlink" xlink:title="aesthetasc on the terminal podomere of A1" id="ABBRID0EOHBG" xlink:type="simple">ya</abbrev>, the latter slightly longer than the seta of medium length.</p><fig id="F6" position="float" orientation="portrait"><object-id xmlns:xlink="http://www.w3.org/1999/xlink" content-type="doi" xlink:type="simple">10.3897/zookeys.1076.76123.figure6</object-id><object-id xmlns:xlink="http://www.w3.org/1999/xlink" content-type="arpha" xlink:type="simple">E812F53B-DC83-5049-AF55-4A6DEE6BE151</object-id><label>Figure 6.</label><caption><p>Limbs of <italic><tp:taxon-name><tp:taxon-name-part taxon-name-part-type="genus" reg="Sarscypridopsis">Sarscypridopsis</tp:taxon-name-part><tp:taxon-name-part taxon-name-part-type="species" reg="harundineti">harundineti</tp:taxon-name-part></tp:taxon-name></italic> sp. nov. ♀. <bold>A, B, E, F</bold> holotype (<abbrev xmlns:xlink="http://www.w3.org/1999/xlink" content-type="institution" xlink:title="Laboratory of Biosystematics and Ecology of Aquatic Invertebrates, Department of Evolutionary Genetics and Biosystematics, University of Gdansk" id="ABBRID0EHIBG" xlink:type="simple">OC-UG</abbrev> 120915-3A1L) <bold>C, D</bold> paratype (<abbrev xmlns:xlink="http://www.w3.org/1999/xlink" content-type="institution" xlink:title="Laboratory of Biosystematics and Ecology of Aquatic Invertebrates, Department of Evolutionary Genetics and Biosystematics, University of Gdansk" id="ABBRID0EOIBG" xlink:type="simple">OC-UG</abbrev> 120915-3A3L) <bold>A</bold> Second antenna <bold>B</bold> First antenna <bold>C</bold> Mandibular palp <bold>D</bold> Maxillula <bold>E</bold> Mandibular coxa <bold>F</bold> Maxillular respiratory plate. Scale bars: 100 μm. Abbreviation: ns = natatory setae.</p></caption><graphic xmlns:xlink="http://www.w3.org/1999/xlink" xlink:href="zookeys-1076-083-g006.jpg" position="float" orientation="portrait" xlink:type="simple" id="oo_621024.jpg"><uri content-type="original_file" xlink:type="simple">https://binary.pensoft.net/fig/621024</uri></graphic></fig><p>Chaetotaxic formula: I: A-1s, P-2l / II: A-1s, P-r / III: A-1s, P-1s / IV: A-2l, P-1s / V: A-2l, P-1l-1s / VI: A-4l / VII: D: 2l-1m-<abbrev xmlns:xlink="http://www.w3.org/1999/xlink" xlink:title="aesthetasc on the terminal podomere of A1" id="ABBRID0EGJBG" xlink:type="simple">ya</abbrev>.</p><p><abbrev xmlns:xlink="http://www.w3.org/1999/xlink" xlink:title="second antenna" id="ABBRID0EMJBG" xlink:type="simple">A2</abbrev> (Fig. <xref ref-type="fig" rid="F6">6A</xref>) with protopodite, exopodite and 3-segmented endopodite. Basal segment of protopodite with two short ventro-apical setae. Second segment of protopodite with one long ventro-apical seta. Exopodite reduced to a small plate with three setae, two short and one long. Endopodite 3-segmented. First endopodal segment with long ventro-apical seta, extending beyond tip of terminal segment; a large aesthetasc Y with a distinct distal bulbous sensory part; dorso-apically with five long natatory setae (reaching far beyond tips of terminal claws) and one shorter (6<sup>th</sup>) seta reaching 1/3 of length of next segment. Second endopodal segment undivided, medio-dorsally with two subequally long setae and medio-ventrally with four unequal setae (<abbrev xmlns:xlink="http://www.w3.org/1999/xlink" xlink:title="internal setae on EII of A2" id="ABBRID0EWJBG" xlink:type="simple">t1</abbrev>-t4), one long and three short; distally with three long z-setae (<abbrev xmlns:xlink="http://www.w3.org/1999/xlink" xlink:title="external setae (or claws) on EIII of A2" id="ABBRID0E1JBG" xlink:type="simple">z1</abbrev>, <abbrev xmlns:xlink="http://www.w3.org/1999/xlink" xlink:title="external setae (or claws) on EIII of A2" id="ABBRID0E5JBG" xlink:type="simple">z2</abbrev>, <abbrev xmlns:xlink="http://www.w3.org/1999/xlink" xlink:title="external setae (or claws) on EIII of A2" id="ABBRID0ECKBG" xlink:type="simple">z3</abbrev>) and three long serrated G-claws: <abbrev xmlns:xlink="http://www.w3.org/1999/xlink" xlink:title="anterior and internal claws (or setae) on EIII of A2" id="ABBRID0EGKBG" xlink:type="simple">G2</abbrev> thick and apically strongly serrated, <abbrev xmlns:xlink="http://www.w3.org/1999/xlink" xlink:title="anterior and internal claws (or setae) on EIII of A2" id="ABBRID0EKKBG" xlink:type="simple">G1</abbrev> and <abbrev xmlns:xlink="http://www.w3.org/1999/xlink" xlink:title="anterior and internal claws (or setae) on EIII of A2" id="ABBRID0EOKBG" xlink:type="simple">G3</abbrev> more slender. Terminal (third) endopodal segment subquadrate with a long serrated claw <abbrev xmlns:xlink="http://www.w3.org/1999/xlink" xlink:title="major claw on EIV of A2" id="ABBRID0ESKBG" xlink:type="simple">GM</abbrev>, a shorter (~ 1/2 length of <abbrev xmlns:xlink="http://www.w3.org/1999/xlink" xlink:title="major claw on EIV of A2" id="ABBRID0EWKBG" xlink:type="simple">GM</abbrev>) smooth claw Gm and an aesthetasc <abbrev xmlns:xlink="http://www.w3.org/1999/xlink" xlink:title="aesthetascs on EII, EIII and EIV of A2 respectively" id="ABBRID0E1KBG" xlink:type="simple">y3</abbrev> fused with slightly longer accompanying seta. Aesthetascs <abbrev xmlns:xlink="http://www.w3.org/1999/xlink" xlink:title="aesthetascs on EII, EIII and EIV of A2 respectively" id="ABBRID0E5KBG" xlink:type="simple">y1</abbrev>, <abbrev xmlns:xlink="http://www.w3.org/1999/xlink" xlink:title="aesthetascs on EII, EIII and EIV of A2 respectively" id="ABBRID0ECLBG" xlink:type="simple">y2</abbrev> and seta g not seen, the latter almost certainly absent as typical of the subfamily.</p><p>Chaetotaxic formula: <abbrev xmlns:xlink="http://www.w3.org/1999/xlink" xlink:title="protopod" id="ABBRID0EILBG" xlink:type="simple">Pr</abbrev>: 1l / <abbrev xmlns:xlink="http://www.w3.org/1999/xlink" xlink:title="exopod" id="ABBRID0EMLBG" xlink:type="simple">Exo</abbrev>: 1l-2s / <abbrev xmlns:xlink="http://www.w3.org/1999/xlink" xlink:title="1st to 4th podomeres of E" id="ABBRID0EQLBG" xlink:type="simple">EI</abbrev>: A-5l-1s, P-Y-1l / EII+III: A-2l, P-1s(<abbrev xmlns:xlink="http://www.w3.org/1999/xlink" xlink:title="internal setae on EII of A2" id="ABBRID0EULBG" xlink:type="simple">t1</abbrev>)-1l(t2)-2s(t3,4), D-3l(<abbrev xmlns:xlink="http://www.w3.org/1999/xlink" xlink:title="external setae (or claws) on EIII of A2" id="ABBRID0EYLBG" xlink:type="simple">z1</abbrev>,<abbrev xmlns:xlink="http://www.w3.org/1999/xlink" xlink:title="external setae (or claws) on EIII of A2" id="ABBRID0E3LBG" xlink:type="simple">z2</abbrev>,<abbrev xmlns:xlink="http://www.w3.org/1999/xlink" xlink:title="external setae (or claws) on EIII of A2" id="ABBRID0EAMBG" xlink:type="simple">z3</abbrev>)-3l(<abbrev xmlns:xlink="http://www.w3.org/1999/xlink" xlink:title="anterior and internal claws (or setae) on EIII of A2" id="ABBRID0EEMBG" xlink:type="simple">G1</abbrev>,2,3: <abbrev xmlns:xlink="http://www.w3.org/1999/xlink" xlink:title="serrated" id="ABBRID0EIMBG" xlink:type="simple">ser</abbrev>) / <abbrev xmlns:xlink="http://www.w3.org/1999/xlink" xlink:title="1st to 4th podomeres of E" id="ABBRID0EMMBG" xlink:type="simple">EIV</abbrev>: 1l(<abbrev xmlns:xlink="http://www.w3.org/1999/xlink" xlink:title="major claw on EIV of A2" id="ABBRID0EQMBG" xlink:type="simple">GM</abbrev>: <abbrev xmlns:xlink="http://www.w3.org/1999/xlink" xlink:title="serrated" id="ABBRID0EUMBG" xlink:type="simple">ser</abbrev>)-1m(Gm)-<abbrev xmlns:xlink="http://www.w3.org/1999/xlink" xlink:title="aesthetascs on EII, EIII and EIV of A2 respectively" id="ABBRID0EYMBG" xlink:type="simple">y3</abbrev>–1s</p><p><abbrev xmlns:xlink="http://www.w3.org/1999/xlink" xlink:title="mandibula" id="ABBRID0E5MBG" xlink:type="simple">Md</abbrev> with sclerotised coxa (Fig. <xref ref-type="fig" rid="F6">6E</xref>) and 4-segmented palp (Fig. <xref ref-type="fig" rid="F6">6C</xref>). <abbrev xmlns:xlink="http://www.w3.org/1999/xlink" xlink:title="mandibula" id="ABBRID0EKNBG" xlink:type="simple">Md</abbrev>-coxa elongated, distally with rows of teeth and small setae, and with one short, smooth seta situated near the palp. First palp-segment ventro-apically with two long plumed setae (<abbrev xmlns:xlink="http://www.w3.org/1999/xlink" xlink:title="plumed setae on 1st podomere of Md palp" id="ABBRID0EONBG" xlink:type="simple">S1</abbrev> and <abbrev xmlns:xlink="http://www.w3.org/1999/xlink" xlink:title="plumed setae on 1st podomere of Md palp" id="ABBRID0ESNBG" xlink:type="simple">S2</abbrev>), one long, slender seta and a short smooth α-seta, situated in between the two S-setae. Second segment dorso-apically with three unequally long slender setae; ventrally with three long, smooth setae, one medium hirsute seta and hirsute, cone-shaped β-seta. Third segment ventro-apically with one long and one short seta; medio-apically with three setae, all reaching tip of terminal segment and a hirsute and long γ-seta; dorso-apically with four setae, all extending far beyond tips of terminal segment. Terminal segment bearing four claws, three ~ 4× as long as terminal segment and one shorter.</p><p>Chaetotaxic formula: Palp: I: In-1s(alfa)-1l-2l(<abbrev xmlns:xlink="http://www.w3.org/1999/xlink" xlink:title="plumed setae on 1st podomere of Md palp" id="ABBRID0EYNBG" xlink:type="simple">S1</abbrev>,<abbrev xmlns:xlink="http://www.w3.org/1999/xlink" xlink:title="plumed setae on 1st podomere of Md palp" id="ABBRID0E3NBG" xlink:type="simple">S2</abbrev>: <abbrev xmlns:xlink="http://www.w3.org/1999/xlink" xlink:title="plumed" id="ABBRID0EAOBG" xlink:type="simple">pl</abbrev>) / II: In-1s(beta: <abbrev xmlns:xlink="http://www.w3.org/1999/xlink" xlink:title="plumed" id="ABBRID0EEOBG" xlink:type="simple">pl</abbrev>)-1m(<abbrev xmlns:xlink="http://www.w3.org/1999/xlink" xlink:title="plumed" id="ABBRID0EIOBG" xlink:type="simple">pl</abbrev>)-3l, <abbrev xmlns:xlink="http://www.w3.org/1999/xlink" xlink:title="exterior" id="ABBRID0EMOBG" xlink:type="simple">Ex</abbrev>-3l / III: In-1l-1s, D-3l-1l(gamma: <abbrev xmlns:xlink="http://www.w3.org/1999/xlink" xlink:title="plumed" id="ABBRID0EQOBG" xlink:type="simple">pl</abbrev>), <abbrev xmlns:xlink="http://www.w3.org/1999/xlink" xlink:title="exterior" id="ABBRID0EUOBG" xlink:type="simple">Ex</abbrev>-4l / IV: 3l-1m</p><p>Rake-like organs (food-rakes) (Fig. <xref ref-type="fig" rid="F7">7A</xref>) T-shaped, each with nine apical teeth.</p><p>Mx1with three endites and 2-segmented palp (Fig. <xref ref-type="fig" rid="F6">6D</xref>) and a large respiratory plate (Fig. <xref ref-type="fig" rid="F6">6F</xref>). First endite with two short setae near its base. Third endite with two smooth teeth bristles. First palp-segment with four unequal dorso-apical setae, one long, one medium and two short; medio-apically with one seta (reaching 1/2 length of terminal segment). Second segment elongated (~ 2× as long as wide), apically with four unequal but long claws (~ 2× as long as terminal segment). Respiratory plate large and elongate, distally with a row of more than eleven smooth rays and three long plumose rays.</p><p>Chaetotaxic formula: Palp: I: <abbrev xmlns:xlink="http://www.w3.org/1999/xlink" xlink:title="exterior" id="ABBRID0EKPBG" xlink:type="simple">Ex</abbrev>-2s-1m-1l, In-1s / II: D-4m</p><p><abbrev xmlns:xlink="http://www.w3.org/1999/xlink" xlink:title="first thoracopod" id="ABBRID0EQPBG" xlink:type="simple">T1</abbrev> (Fig. <xref ref-type="fig" rid="F7">7B</xref>). Protopodite with two short unequal a-setae; b-, c- and d-setae absent, endite distally with a dozen apical setae (exact number not determined). Endopod elongated, apically with one long seta (<abbrev xmlns:xlink="http://www.w3.org/1999/xlink" xlink:title="setae (or claws) on EIV of T2 and T3" id="ABBRID0EYPBG" xlink:type="simple">h2</abbrev>) and two shorter setae (<abbrev xmlns:xlink="http://www.w3.org/1999/xlink" xlink:title="setae (or claws) on EIV of T2 and T3" id="ABBRID0E3PBG" xlink:type="simple">h1</abbrev> and <abbrev xmlns:xlink="http://www.w3.org/1999/xlink" xlink:title="setae (or claws) on EIV of T2 and T3" id="ABBRID0EAQBG" xlink:type="simple">h3</abbrev>). Respiratory plate with four long rays with swollen bases.</p><fig id="F7" position="float" orientation="portrait"><object-id xmlns:xlink="http://www.w3.org/1999/xlink" content-type="doi" xlink:type="simple">10.3897/zookeys.1076.76123.figure7</object-id><object-id xmlns:xlink="http://www.w3.org/1999/xlink" content-type="arpha" xlink:type="simple">AA2D9CDE-7664-50CC-A142-352B2FBDDF8F</object-id><label>Figure 7.</label><caption><p>Limbs of <italic><tp:taxon-name><tp:taxon-name-part taxon-name-part-type="genus" reg="Sarscypridopsis">Sarscypridopsis</tp:taxon-name-part><tp:taxon-name-part taxon-name-part-type="species" reg="harundineti">harundineti</tp:taxon-name-part></tp:taxon-name></italic> sp. nov. ♀ <bold>A, B, C, F</bold> paratype (<abbrev xmlns:xlink="http://www.w3.org/1999/xlink" content-type="institution" xlink:title="Laboratory of Biosystematics and Ecology of Aquatic Invertebrates, Department of Evolutionary Genetics and Biosystematics, University of Gdansk" id="ABBRID0EZQBG" xlink:type="simple">OC-UG</abbrev> 120915-3A3L) <bold>D</bold> paratype (<abbrev xmlns:xlink="http://www.w3.org/1999/xlink" content-type="institution" xlink:title="Laboratory of Biosystematics and Ecology of Aquatic Invertebrates, Department of Evolutionary Genetics and Biosystematics, University of Gdansk" id="ABBRID0EARBG" xlink:type="simple">OC-UG</abbrev> 120915-3A2L) <bold>E</bold> holotype (<abbrev xmlns:xlink="http://www.w3.org/1999/xlink" content-type="institution" xlink:title="Laboratory of Biosystematics and Ecology of Aquatic Invertebrates, Department of Evolutionary Genetics and Biosystematics, University of Gdansk" id="ABBRID0EHRBG" xlink:type="simple">OC-UG</abbrev> 120915-3A1L) <bold>A</bold> Food-rake <bold>B</bold> First thoracopod (maxilliped) <bold>C</bold> Second thoracopod (walking leg) <bold>D</bold> Second thoracopod distal end <bold>E</bold> Third thoracopod (cleaning leg) <bold>F</bold> Caudal ramus. Scale bars: 100 μm.</p></caption><graphic xmlns:xlink="http://www.w3.org/1999/xlink" xlink:href="zookeys-1076-083-g007.jpg" position="float" orientation="portrait" xlink:type="simple" id="oo_621025.jpg"><uri content-type="original_file" xlink:type="simple">https://binary.pensoft.net/fig/621025</uri></graphic></fig><p>Chaetotaxic formula: <abbrev xmlns:xlink="http://www.w3.org/1999/xlink" xlink:title="protopod" id="ABBRID0E6RBG" xlink:type="simple">Pr</abbrev>: A-2s(a and a’) / <abbrev xmlns:xlink="http://www.w3.org/1999/xlink" xlink:title="masticatory process on Pr of T1" id="ABBRID0EDSBG" xlink:type="simple">Mastic</abbrev>: D-? / <abbrev xmlns:xlink="http://www.w3.org/1999/xlink" xlink:title="exopod" id="ABBRID0EHSBG" xlink:type="simple">Exo</abbrev>: 4l / E: D-3l</p><p><abbrev xmlns:xlink="http://www.w3.org/1999/xlink" xlink:title="second thoracopod" id="ABBRID0ENSBG" xlink:type="simple">T2</abbrev> (Fig. <xref ref-type="fig" rid="F7">7C, D</xref>) a walking limb. Protopodite with seta <abbrev xmlns:xlink="http://www.w3.org/1999/xlink" xlink:title="setae on Pr of T2 or T3" id="ABBRID0EVSBG" xlink:type="simple">d2</abbrev> of medium length, seta <abbrev xmlns:xlink="http://www.w3.org/1999/xlink" xlink:title="setae on Pr of T2 or T3" id="ABBRID0EZSBG" xlink:type="simple">d1</abbrev> absent. First two endopodal segments with one long antero-apical seta each. Seta e reaching half of the penultimate segment and seta f reaching tip of terminal segment. Third endopodal segment with two antero-apical setae, one medium length g-seta and one very short seta. Fourth segment with one very short seta (<abbrev xmlns:xlink="http://www.w3.org/1999/xlink" xlink:title="setae (or claws) on EIV of T2 and T3" id="ABBRID0E4SBG" xlink:type="simple">h3</abbrev>), one short seta (<abbrev xmlns:xlink="http://www.w3.org/1999/xlink" xlink:title="setae (or claws) on EIV of T2 and T3" id="ABBRID0EBTBG" xlink:type="simple">h1</abbrev>) and long, strongly curved and serrated claw (<abbrev xmlns:xlink="http://www.w3.org/1999/xlink" xlink:title="setae (or claws) on EIV of T2 and T3" id="ABBRID0EFTBG" xlink:type="simple">h2</abbrev>); distal claw ~ 3× as long as the second endopodal segment.</p><p>Chaetotaxic formula: <abbrev xmlns:xlink="http://www.w3.org/1999/xlink" xlink:title="protopod" id="ABBRID0ELTBG" xlink:type="simple">Pr</abbrev>: A-1m(<abbrev xmlns:xlink="http://www.w3.org/1999/xlink" xlink:title="setae on Pr of T2 or T3" id="ABBRID0EPTBG" xlink:type="simple">d2</abbrev>) / <abbrev xmlns:xlink="http://www.w3.org/1999/xlink" xlink:title="1st to 4th podomeres of E" id="ABBRID0ETTBG" xlink:type="simple">EI</abbrev>: A-1l / EII: A-1l / EIII: A-1m-1s / <abbrev xmlns:xlink="http://www.w3.org/1999/xlink" xlink:title="1st to 4th podomeres of E" id="ABBRID0EXTBG" xlink:type="simple">EIV</abbrev>: P-1s(<abbrev xmlns:xlink="http://www.w3.org/1999/xlink" xlink:title="setae (or claws) on EIV of T2 and T3" id="ABBRID0E2TBG" xlink:type="simple">h3</abbrev>), D-1s(<abbrev xmlns:xlink="http://www.w3.org/1999/xlink" xlink:title="setae (or claws) on EIV of T2 and T3" id="ABBRID0E6TBG" xlink:type="simple">h1</abbrev>)-1l(<abbrev xmlns:xlink="http://www.w3.org/1999/xlink" xlink:title="setae (or claws) on EIV of T2 and T3" id="ABBRID0EDUBG" xlink:type="simple">h2</abbrev> G:<abbrev xmlns:xlink="http://www.w3.org/1999/xlink" xlink:title="serrated" id="ABBRID0EHUBG" xlink:type="simple">ser</abbrev>)</p><p><abbrev xmlns:xlink="http://www.w3.org/1999/xlink" xlink:title="third thoracopod" id="ABBRID0ENUBG" xlink:type="simple">T3</abbrev> (Fig. <xref ref-type="fig" rid="F7">7E</xref>) a cleaning limb. Protopodite with two long setae (<abbrev xmlns:xlink="http://www.w3.org/1999/xlink" xlink:title="setae on Pr of T2 or T3" id="ABBRID0EVUBG" xlink:type="simple">dp</abbrev> and <abbrev xmlns:xlink="http://www.w3.org/1999/xlink" xlink:title="setae on Pr of T2 or T3" id="ABBRID0EZUBG" xlink:type="simple">d2</abbrev>) and one shorter seta (<abbrev xmlns:xlink="http://www.w3.org/1999/xlink" xlink:title="setae on Pr of T2 or T3" id="ABBRID0E4UBG" xlink:type="simple">d1</abbrev>). First endopodal segment with short subapical e-seta. Second and third endopodal segments fused, with short f-seta not reaching tip of segment. Terminal part (fusion between distal part of third and fourth segment) a pincer organ, bearing a medium length seta (<abbrev xmlns:xlink="http://www.w3.org/1999/xlink" xlink:title="setae (or claws) on EIV of T2 and T3" id="ABBRID0EBVBG" xlink:type="simple">h3</abbrev>), a short serrated seta (<abbrev xmlns:xlink="http://www.w3.org/1999/xlink" xlink:title="setae (or claws) on EIV of T2 and T3" id="ABBRID0EFVBG" xlink:type="simple">h2</abbrev>), and a very short seta (<abbrev xmlns:xlink="http://www.w3.org/1999/xlink" xlink:title="setae (or claws) on EIV of T2 and T3" id="ABBRID0EJVBG" xlink:type="simple">h1</abbrev>), length of seta <abbrev xmlns:xlink="http://www.w3.org/1999/xlink" xlink:title="setae (or claws) on EIV of T2 and T3" id="ABBRID0ENVBG" xlink:type="simple">h3</abbrev> ~ 2/3 that of fused segment, seta <abbrev xmlns:xlink="http://www.w3.org/1999/xlink" xlink:title="setae (or claws) on EIV of T2 and T3" id="ABBRID0ERVBG" xlink:type="simple">h2</abbrev> ~ 1/2 length of seta <abbrev xmlns:xlink="http://www.w3.org/1999/xlink" xlink:title="setae (or claws) on EIV of T2 and T3" id="ABBRID0EVVBG" xlink:type="simple">h3</abbrev>.</p><p>Chaetotaxic formula: <abbrev xmlns:xlink="http://www.w3.org/1999/xlink" xlink:title="protopod" id="ABBRID0E2VBG" xlink:type="simple">Pr</abbrev>: A-1l(<abbrev xmlns:xlink="http://www.w3.org/1999/xlink" xlink:title="setae on Pr of T2 or T3" id="ABBRID0E6VBG" xlink:type="simple">d2</abbrev>)-1m(<abbrev xmlns:xlink="http://www.w3.org/1999/xlink" xlink:title="setae on Pr of T2 or T3" id="ABBRID0EDWBG" xlink:type="simple">d1</abbrev>), P-1l(<abbrev xmlns:xlink="http://www.w3.org/1999/xlink" xlink:title="setae on Pr of T2 or T3" id="ABBRID0EHWBG" xlink:type="simple">dp</abbrev>) / <abbrev xmlns:xlink="http://www.w3.org/1999/xlink" xlink:title="1st to 4th podomeres of E" id="ABBRID0ELWBG" xlink:type="simple">EI</abbrev>: A-1s(e) / EII + III: A-1s(f) / <abbrev xmlns:xlink="http://www.w3.org/1999/xlink" xlink:title="1st to 4th podomeres of E" id="ABBRID0EPWBG" xlink:type="simple">EIV</abbrev>: 1s(<abbrev xmlns:xlink="http://www.w3.org/1999/xlink" xlink:title="setae (or claws) on EIV of T2 and T3" id="ABBRID0ETWBG" xlink:type="simple">h2</abbrev>: <abbrev xmlns:xlink="http://www.w3.org/1999/xlink" xlink:title="serrated" id="ABBRID0EXWBG" xlink:type="simple">ser</abbrev>)-1m(<abbrev xmlns:xlink="http://www.w3.org/1999/xlink" xlink:title="setae (or claws) on EIV of T2 and T3" id="ABBRID0E2WBG" xlink:type="simple">h3</abbrev>)</p><p><abbrev xmlns:xlink="http://www.w3.org/1999/xlink" xlink:title="caudal ramus" id="ABBRID0EBXBG" xlink:type="simple">CR</abbrev> (Fig. <xref ref-type="fig" rid="F7">7F</xref>). Reduced, with elongated, triangular base; distally with long flagellum-like seta and subapically with a short seta.</p><p><bold>Measurements</bold> (in μm). <abbrev xmlns:xlink="http://www.w3.org/1999/xlink" xlink:title="carapace" id="ABBRID0ENXBG" xlink:type="simple">Cp</abbrev> (n = 3): L = 433–464, H = 259–282; <abbrev xmlns:xlink="http://www.w3.org/1999/xlink" xlink:title="left valve" id="ABBRID0ERXBG" xlink:type="simple">LV</abbrev> (n = 6): L = 430–461, H = 250–272; <abbrev xmlns:xlink="http://www.w3.org/1999/xlink" xlink:title="right valve" id="ABBRID0EVXBG" xlink:type="simple">RV</abbrev> (n = 6): L = 444–473, H = 261–275.</p><p><bold>Male</bold> unknown.</p></tp:treatment-sec><tp:treatment-sec sec-type="ecology" id="SECID0E4XBG"><title>Ecology.</title><p><italic><tp:taxon-name><tp:taxon-name-part taxon-name-part-type="genus" reg="Sarscypridopsis">Sarscypridopsis</tp:taxon-name-part><tp:taxon-name-part taxon-name-part-type="species" reg="harundineti">harundineti</tp:taxon-name-part></tp:taxon-name></italic> was found in eight temporary waterbodies of the vast floodplains south of the Okavango Delta in northern Botswana. Habitats include both lotic (river side channel, floodplain channel) and lentic waters (flooded swamp, grassland, isolated pool) as well as the endorheic Lake Ngami. The species occurred at the pH range of 6.5–7.7, the electrical conductivity range of 102–464 µS/cm, and the water temperature range of 19.8–33.7 °C.</p></tp:treatment-sec><tp:treatment-sec><!--Section generated to contain objects referenced in tp:taxon-treatment.--><fig id="F1" position="float" orientation="portrait"><object-id xmlns:xlink="http://www.w3.org/1999/xlink" content-type="doi" xlink:type="simple">10.3897/zookeys.1076.76123.figure1</object-id><object-id xmlns:xlink="http://www.w3.org/1999/xlink" content-type="arpha" xlink:type="simple">F80F40DE-560B-5BCB-A52E-9D0463AC80E5</object-id><label>Figure 1.</label><caption><p>Localities of <italic><tp:taxon-name><tp:taxon-name-part taxon-name-part-type="genus" reg="Potamocypris">Potamocypris</tp:taxon-name-part><tp:taxon-name-part taxon-name-part-type="species" reg="meissneri">meissneri</tp:taxon-name-part></tp:taxon-name></italic> sp. nov. (purple star SA-9) in the North-West Province of South Africa and <italic><tp:taxon-name><tp:taxon-name-part taxon-name-part-type="genus" reg="Sarscypridopsis">Sarscypridopsis</tp:taxon-name-part><tp:taxon-name-part taxon-name-part-type="species" reg="harundineti">harundineti</tp:taxon-name-part></tp:taxon-name></italic> sp. nov. (red dots SA-96 to SA-103) in the outskirts south of the Okavango Delta in Botswana. The type locality of <italic><tp:taxon-name><tp:taxon-name-part taxon-name-part-type="genus" reg="Sarscypridopsis">Sarscypridopsis</tp:taxon-name-part><tp:taxon-name-part taxon-name-part-type="species" reg="harundineti">harundineti</tp:taxon-name-part></tp:taxon-name></italic> sp. nov. (SA-103) is marked with a dark red dot.</p></caption><graphic xmlns:xlink="http://www.w3.org/1999/xlink" xlink:href="zookeys-1076-083-g001.jpg" position="float" orientation="portrait" xlink:type="simple" id="oo_621019.jpg"><uri content-type="original_file" xlink:type="simple">https://binary.pensoft.net/fig/621019</uri></graphic></fig><supplementary-material xmlns:xlink="http://www.w3.org/1999/xlink" id="S1" position="float" orientation="portrait" xlink:type="simple"><object-id content-type="doi" xlink:type="simple">10.3897/zookeys.1076.76123.suppl1</object-id><object-id content-type="arpha" xlink:type="simple">D683A26D-A193-5186-AFF3-A2D5ACA96049</object-id><label>Supplementary material 1</label><caption><p>Pictures of the sites from where new species <italic><tp:taxon-name><tp:taxon-name-part taxon-name-part-type="genus" reg="Potamocypris">Potamocypris</tp:taxon-name-part><tp:taxon-name-part taxon-name-part-type="species" reg="meissneri">meissneri</tp:taxon-name-part></tp:taxon-name></italic> sp. nov. and <italic><tp:taxon-name><tp:taxon-name-part taxon-name-part-type="genus" reg="Sarscypridopsis">Sarscypridopsis</tp:taxon-name-part><tp:taxon-name-part taxon-name-part-type="species" reg="harundineti">harundineti</tp:taxon-name-part></tp:taxon-name></italic> sp. nov. were collected</p></caption><statement content-type="dataType"><label>Data type</label><p>Images</p></statement><statement content-type="notes"><label>Explanation note</label><p>Pictures of the sites from where <italic><tp:taxon-name><tp:taxon-name-part taxon-name-part-type="genus" reg="Potamocypris">Potamocypris</tp:taxon-name-part><tp:taxon-name-part taxon-name-part-type="species" reg="meissneri">meissneri</tp:taxon-name-part></tp:taxon-name></italic> sp. nov. and <italic><tp:taxon-name><tp:taxon-name-part taxon-name-part-type="genus" reg="Sarscypridopsis">Sarscypridopsis</tp:taxon-name-part><tp:taxon-name-part taxon-name-part-type="species" reg="harundineti">harundineti</tp:taxon-name-part></tp:taxon-name></italic> sp. nov. were collected in the North-West Province of South Africa (A) and in the floodplains south of the Okavango Delta near the town of Maun (except C) in the North-West District of Botswana (B-I), respectively. <bold>A</bold> SA-9: a small temporary open pan near the village of Ganalaagte <bold>B</bold> SA-103: grassy shore of a seasonal pond <bold>C</bold> SA-96: endorheic Lake Ngami <bold>D</bold> SA-97: Thamalakane river <bold>E</bold> SA-98: a temporary channel <bold>F</bold> SA-99: a temporary channel <bold>G</bold> SA-100: a flooded swamp and grassland <bold>H</bold> SA-101: an isolated pool in flooded grassland <bold>I</bold> SA-102: a floodplain channel.</p></statement><media xlink:href="zookeys-1076-083-s001.pdf" mimetype="application" mime-subtype="pdf" position="float" orientation="portrait" xlink:type="simple" id="oo_621026.pdf"><uri content-type="original_file" xlink:type="simple">https://binary.pensoft.net/file/621026</uri></media><permissions><license xlink:type="simple"><license-p>This dataset is made available under the Open Database License (http://opendatacommons.org/licenses/odbl/1.0/). The Open Database License (ODbL) is a license agreement intended to allow users to freely share, modify, and use this Dataset while maintaining this same freedom for others, provided that the original source and author(s) are credited.</license-p></license></permissions><attrib specific-use="authors">A. Szwarc, K. Martens, T. Namiotko</attrib></supplementary-material></tp:treatment-sec><ref-list><ref id="B6"><mixed-citation xmlns:xlink="http://www.w3.org/1999/xlink" xlink:type="simple"><person-group><name name-style="western"><surname>Brady</surname><given-names>GS</given-names></name><name name-style="western"><surname>Robertson</surname><given-names>D</given-names></name></person-group> (<year>1870</year>) The <tp:taxon-name><tp:taxon-name-part taxon-name-part-type="class">Ostracoda</tp:taxon-name-part></tp:taxon-name> and <tp:taxon-name><tp:taxon-name-part taxon-name-part-type="subphylum">Foraminifera</tp:taxon-name-part></tp:taxon-name> of tidal rivers. Part I. Annals and Magazine of Natural History ser 4, 6: 1–33. <ext-link xlink:type="simple" ext-link-type="doi" xlink:href="10.1080/00222937008696200">https://doi.org/10.1080/00222937008696200</ext-link></mixed-citation></ref></ref-list></tp:taxon-treatment>
